# Supplementary material for: A murine model of sepsis induces age- and sex-specific chromatin remodeling in myeloid-derived suppressor cells
Source: Front Immunol. 2026 Mar 24;17:1750174. doi: 10.3389/fimmu.2026.1750174 (PMC13053262; doi:10.3389/fimmu.2026.1750174)
Supplement: Supplementary file 4 [file Table1.xlsx]

## Sheet: Gene targets and capture oligos
Gene	Orientation	Genomic coordinates	Oligo pos (from TSS)	PCR Product Size	PCR Product GC%	O1-sequence	O1-length	O1-MT	O1-GC%	O2-sequence	O2-length	O2-MT	O2-GC%	O3-sequence	O3-length	O3-MT	O3-GC%	Orientation	Genomic coordinates	Oligo pos (from TSS)	PCR Product Size	PCR Product GC%	O1-sequence	O1-length	O1-MT	O1-GC%	O2-sequence	O2-length	O2-MT	O2-GC%	O3-sequence	O3-length	O3-MT	O3-GC%	Target sequence
Adgre1:ENSMUST00000086763	F	chr17:57,356,291-57,485,627	-403 71	475	50	CAACATTACCATCCCCCTTCCACCTCTCAATCACCAACTACCCACACACACC	29	61.3	51	CAGCCATCCATGCCCCATTCAACCTCATAATCACCAACTACCCACACACACC	29	62.3	51	CTACCCCACCTTCCTCATTCTCTACTCACCCCAGAAGAGGAGCAGCCAAAAG	29	63.5	55	F	chr17:57,356,291-57,485,627	-403 71	475	50	CAACATTACCATCCCCCTTCCACCTCTCAATCACCAACTACCCACACACACC	29	61.3	51	CAGCCATCCATGCCCCATTCAACCTCATAATCACCAACTACCCACACACACC	29	62.3	51	CTACCCCACCTTCCTCATTCTCTACTCACCCCAGAAGAGGAGCAGCCAAAAG	29	63.5	55	TGAGAGGTGGAAGGGGGATGGTAATGTTGAAAAAAAGAATGGTACAGAGGAAACTGAGGTTGgagagagatggggtagatggtaagagatggagaaagagggaaggaaatggagagaaagacagagagacagagagagacacacagagagacacacagagaCagagaggaagggaaagggaaagagaaaggaagaggaagagggggaggggaaggggaaggggaaggggaagggagagggagaAATGTGGACACTAGCCAGATTTAAGGGAGAAATTAGGGGGTTGCCAGTCTGTCCACCTCTGATGGTGGCAACTCAGCAGAAAGCTGCTGGGCTCAGTCTGGCTTTGTTGAGCAACCCTGACTCCACCCCTTTTCTTCCCCACAAAGCAAGCTTTTA…
Akt1:ENSMUST00000001780	R	chr12:112,651,721-112,676,676	-443 116	560	72	CAGGTGACAGGGAGGACGGGAGCACAATCACCAACTACCCACACACACC	26	65.1	65	CGCGGTGCCGGCCACAGGAATCACCAACTACCCACACACACC	19	64.6	78	CTACCCCACCTTCCTCATTCTCTACGCTGCTCGGTCCGCTCC	19	61.6	73	R	chr12:112,651,721-112,676,676	-443 116	560	72	CAGGTGACAGGGAGGACGGGAGCACAATCACCAACTACCCACACACACC	26	65.1	65	CGCGGTGCCGGCCACAGGAATCACCAACTACCCACACACACC	19	64.6	78	CTACCCCACCTTCCTCATTCTCTACGCTGCTCGGTCCGCTCC	19	61.6	73	TGTGCTCCCGTCCTCCCTGTCACCTGGGGAGTCCTTATCAGTTGCTGTGGCAGGCAGTACTGGGTTGGATGAGCCCTCAATAGCCTTCTTTCTTGTGTTGGCTGGCCTTTAGGACACCGGTGACCGGTCTCTCCCGGCTCCCAAGATGGGGACAGTTGGGCCTCTTGAGAGTCAAACTGATTCACTTCCCACGCTGGCCTCCCTCCTTGGGGTCTGGAGAGCTAGGCAGGGAAGGGCCAGGTCCCACAAACCGGGAAACCCAGACCAGAGCTGGAGCTCTGGATCTGCGGCGGGGCTCCGTTACCCGCGTGGCCCTGGCTCGGGGCCACCCGAGGGCGGCGCCTGCGGGGCCGCGCTCGCGCTCACGGGGTGCCTCGCCCTGGCCGCGggccgcgccgg…
Ambp:ENSMUST00000030041	R	chr4:63,141,175-63,156,573	-502 42	545	52	CCCAGGCTCACCTCAGAAGCATGTGCAGAATCACCAACTACCCACACACACC	29	65.3	58	AGGGATTACTTCCCCGGCAGTGGCAATCACCAACTACCCACACACACC	25	63.4	60	CTACCCCACCTTCCTCATTCTCTAGCTACAAACTGAGGCTGGGGAAGGATCC	29	63	55	R	chr4:63,141,175-63,156,573	-502 42	545	52	CCCAGGCTCACCTCAGAAGCATGTGCAGAATCACCAACTACCCACACACACC	29	65.3	58	AGGGATTACTTCCCCGGCAGTGGCAATCACCAACTACCCACACACACC	25	63.4	60	CTACCCCACCTTCCTCATTCTCTAGCTACAAACTGAGGCTGGGGAAGGATCC	29	63	55	TCTGCACATGCTTCTGAGGTGAGCCTGGGGGTTCATCTGGGTACTGATGGTTTCACTGTGGGAAACCAGTGTGGCTCGGTGAAGGGATAGCATCTCTCCCTGTCCTGATTATCTTAATGGCTATGAGAGGTTGGAGACCAGAGGGAGAGTCTTGGGAGGAAGGATGCTTTGCTCTATAGCCAACTTCCCTGGGCCTTAGTTTTGTTATATGAGAAAGAAGCCAGAACCAGGCTACCTGTATCTTCTGAGATCTTGGGGGAAGAACTGGAGGGACAGGCCAGACACTGCCTGACTGCCCCATCCCCTGTTCTCCCTGGGGAAAGTTGACCTTTAATGAAACCTTTCTAGGGTCTGAACTCTATTGTGCTTGGTCAACGTCCCTTCAGAGTCAGTAACCAT…
Arg1:ENSMUST00000020161	R	chr10:24,913,121-24,929,884	-403 123	527	52	AGGCTTCAAGTTCTGGGGAAAGTGAGACAATCACCAACTACCCACACACACC	29	61.3	48	CCGATAATCTCTAAGGACTTTGGCTTGGAATCACCAACTACCCACACACACC	29	58.2	44	CTACCCCACCTTCCTCATTCTCTAGCTCATGCTCTCTCTGGGTTCCAGCGG	28	65.1	60	R	chr10:24,913,121-24,929,884	-403 123	527	52	AGGCTTCAAGTTCTGGGGAAAGTGAGACAATCACCAACTACCCACACACACC	29	61.3	48	CCGATAATCTCTAAGGACTTTGGCTTGGAATCACCAACTACCCACACACACC	29	58.2	44	CTACCCCACCTTCCTCATTCTCTAGCTCATGCTCTCTCTGGGTTCCAGCGG	28	65.1	60	TGTCTCACTTTCCCCAGAACTTGAAGCCTTGACTCAGGATGCTCAACAGGAGGGAAGTAAGAGACACCCCCCCCACCCCCTCACCCCCCCCCCCCACTTGCTGTTTTAGCCTCACCTTGCAAGTCCCCAGTGGACTTAAATCCTGGAAAAGGTGAGCACCCTGCCCTGAGGTGCCCAGGCCGGAAGCCTAGCACTTCACATGAGGTTATGAAATCACACATAATTGTCAATTGTCTGAGGAGAGATTAATGTCATCCAGCTGGCTTTTTCAAAAGGGTGTGAACTGGACGGATGAATAATGCTCAGAGGGAAGAATGGTAGTTCCTCTGATGGGGAGGTTCTGTTGACTCTGTCATTCTTCCATTCGGTGGGCGGAGCCAGTTGTTGGATAAACAGATC…
Atf6:ENSMUST00000027974	R	chr1:170,702,574-170,870,171	-517 100	618	44	GTTAGAACCACTCCTTTACTGGGACAGAAATCACCAACTACCCACACACACC	29	58	44	ACTCACCCCAGTCTTCATCTGGTCCATGAATCACCAACTACCCACACACACC	29	62.1	51	CTACCCCACCTTCCTCATTCTCTAGGAAGAACCGGACTAAAAGGCGACTCCA	29	62.7	51	R	chr1:170,702,574-170,870,171	-517 100	618	44	GTTAGAACCACTCCTTTACTGGGACAGAAATCACCAACTACCCACACACACC	29	58	44	ACTCACCCCAGTCTTCATCTGGTCCATGAATCACCAACTACCCACACACACC	29	62.1	51	CTACCCCACCTTCCTCATTCTCTAGGAAGAACCGGACTAAAAGGCGACTCCA	29	62.7	51	TTCTGTCCCAGTAAAGGAGTGGTTCTAACACATGTCGGAAATTTGTATTTTTCTTTATTTACCGTGTACGTGGAAAATTTTTACAGCGATTGAAAAGCATTTATAAATACAGAATCAGGTTTACTGTCAATTTCTAATTTCGTTCTGAGATGTCTATATCGTAGTATTAAGCACAAAGAACAAGCCACTATGATCAGGAGACTTTTCAGTTTTAGTACTATCAGCGAATTTTAACAAAGCGGTAAAATCTGCGTGCTCTTCGCTCAATTTaaaaaaaaaaagagagagagggagagagaaacaaaaaagaaCAACCACAAAACCCCACAGCGGGACAGAAAGTGCTGAAATCCTCGTAGGGAAATATTTACTCACAAGTCTATTGAGTTTGCTTATCTG…
C3ar1:ENSMUST00000042081	R	chr6:122,845,038-122,858,561	-577 93	671	46	AAGCCATTTTTCCAGCCTCTACAGAGTgaATCACCAACTACCCACACACACC	29	59.9	44	CAAATCCTGTCTGGTCCAGCCAAAATGAAATCACCAACTACCCACACACACC	29	59.7	44	CTACCCCACCTTCCTCATTCTCTAGTAGTGAAGTGCATTGGACGAGTTGCTG	29	61	48	R	chr6:122,845,038-122,858,561	-577 93	671	46	AAGCCATTTTTCCAGCCTCTACAGAGTgaATCACCAACTACCCACACACACC	29	59.9	44	CAAATCCTGTCTGGTCCAGCCAAAATGAAATCACCAACTACCCACACACACC	29	59.7	44	CTACCCCACCTTCCTCATTCTCTAGTAGTGAAGTGCATTGGACGAGTTGCTG	29	61	48	tcACTCTGTAGAGGCTGGAAAAATGGCTTAATAgttgagttcccagcaccaaatgagtgactggcaaatctataacttcaattccagggacccccccccccatgcccttttctggcctccataggtagcaggcacaaatatatgtacacacaaatggggggggggggaagaactcctacacataaaagaaaaTCAATAGATCTTTTAAATACCCCATTCTATgggactggagagatggctcggaggttaaaaacagatcccagcacccacattaggttccagttccaagaaatctagcatcctttcttggcctctgtgagcaaccatatatggcacacacatactgatataaagataaaATAAAGCAAATTTAAAGGGAAAAaaataaaacctcactct…
Car4:ENSMUST00000103194	F	chr11:84,955,388-84,968,144	-380 132	513	56	TTGGGGCAAGATGGAGCCAAATGGTCTCAATCACCAACTACCCACACACACC	29	63.6	51	AGGATACCTTCAGTAGAGGGGGCCACGTAATCACCAACTACCCACACACACC	29	62.8	55	CTACCCCACCTTCCTCATTCTCTATGCCAGCGCCAGCAGAGCAAGAAGG	26	65.4	61	F	chr11:84,955,388-84,968,144	-380 132	513	56	TTGGGGCAAGATGGAGCCAAATGGTCTCAATCACCAACTACCCACACACACC	29	63.6	51	AGGATACCTTCAGTAGAGGGGGCCACGTAATCACCAACTACCCACACACACC	29	62.8	55	CTACCCCACCTTCCTCATTCTCTATGCCAGCGCCAGCAGAGCAAGAAGG	26	65.4	61	TGAGACCATTTGGCTCCATCTTGCCCCAAATCAAGTTTATTACAAGGACACACTAGGAGACCCTGAACAGTTGGTGGCAGCATGATGGAAGTTACGAGTCTGGGAAGATACCCCGTGGGTCAGGTACCTGAGGATAGCTCATCTTTCTTCCGGAATCAGTTAACAGGAGTAGGATGGGGGCAAGGTGGGGATACTCCGCTTCTAAGCCCTGAAGATGCGGAGTGGGTGAGGGGTCTTTTCGCCATGGGCGAAGGTAGCAAGGTAGCAAGGTAGGCGGGGAGATGATTCTTTCCGATCTGAGACTGGACAAGGCGAAGAGAGGCTCCGCCAGGAGGAGGAGCCGACTCCCACGTCTAGCCGTCCGGGCTCCCTTAGGTCGTGGCTCTGCTATAAAGCCTC…
Car6:ENSMUST00000030817	R	chr4:150,184,915-150,203,732	-667 248	916	50	CGGCCCCACTTGCTTAGTCTCTGCTCGAATCACCAACTACCCACACACACC	28	65.2	60	TGGATGCCCAGGAAGAACAGGGAATCACCAACTACCCACACACACC	23	59.3	56	CTACCCCACCTTCCTCATTCTCTACACCACGCTCACCAGGGCCCTC	23	64.7	69	R	chr4:150,184,915-150,203,732	-667 248	916	50	CGGCCCCACTTGCTTAGTCTCTGCTCGAATCACCAACTACCCACACACACC	28	65.2	60	TGGATGCCCAGGAAGAACAGGGAATCACCAACTACCCACACACACC	23	59.3	56	CTACCCCACCTTCCTCATTCTCTACACCACGCTCACCAGGGCCCTC	23	64.7	69	TCGAGCAGAGACTAAGCAAGTGGGGCCGACCAGAGCTAGcagaggtcctaaaattcccaacaaccacatgaaggttcacaacagtctgtgcaactacagtgtactcacatacataaaataaataaatttttgaaagaaagaaagaaaggaagaaagaaagaaagaaagaaagaaagaaagaaagaaaggaaggaaggaaggaagCAGGCTGAgggctggagagatggctcagaagttaagagcactggctgctcttcaaaaaaagagaaaagcctggctccaaggtcaagggctggataaacctatctctgcctctaactgggctcctcctgttcttgcctAAAGCTAGGATATAAGACTATCTTCCCAGTTGCCTAGCTGGCCAGGGAATGGGGGTCA…
Ccl12:ENSMUST00000000194	F	chr11:82,099,445-82,105,500	-403 86	490	46	ACACCAGGCCACTGCTATCGTAAAGCAATCACCAACTACCCACACACACC	27	62	51	ACCTGAGGACTGATGGTGGTAGCTATGAATCACCAACTACCCACACACACC	28	60	50	CTACCCCACCTTCCTCATTCTCTAGCAGGAGGCATAGAAGTGTGGAAATCTT	29	59.8	44	F	chr11:82,099,445-82,105,500	-403 86	490	46	ACACCAGGCCACTGCTATCGTAAAGCAATCACCAACTACCCACACACACC	27	62	51	ACCTGAGGACTGATGGTGGTAGCTATGAATCACCAACTACCCACACACACC	28	60	50	CTACCCCACCTTCCTCATTCTCTAGCAGGAGGCATAGAAGTGTGGAAATCTT	29	59.8	44	TGCTTTACGATAGCAGTGGCCTGGTGTAATAAAGGCCAGAGGTGAAAACTTAGCCTGACACCCTCCAAAAGGCAGATTCTGGCCTCTCTTTACCCCACTGTGACTTCTAGTTTCCTTTCTTCCATAAAGATGTTCTTCCATTTCAAAGAAATGAGAACCACTATCCAGTGAAGTCACTTCCTATTGCTGGCCTCAGCTGAATACCTTTCCCCCATCTGTTTCGCTGTCTAAACTAAGCAGTAGACAGAAACTGTACAGCTTCCTTCTGGCTGAGAGGAAATCACCCCTGGGGTCTCAGTGCTTACTCAGCATAGTCCTGAGGCTCTTACCTCATCCTTCCTTCTGTAGGATCCTGTCAGGCTCTTTGTGTCTTATAAAAGTCAGATGGAACTTCCAGGG…
Ccl17:ENSMUST00000034232	F	chr8:94,808,053-94,814,136	-426 78	505	50	AGAAGGTCCACAGGAGGGTGAGCAGGTTAATCACCAACTACCCACACACACC	29	63.5	55	GCTGCAGAAAAGTCCCCAGAAGCAGAGCAATCACCAACTACCCACACACACC	29	64.4	55	CTACCCCACCTTCCTCATTCTCTAGCCAGGAGCAGCATCTGAAGTGACCTCA	29	64.4	55	F	chr8:94,808,053-94,814,136	-426 78	505	50	AGAAGGTCCACAGGAGGGTGAGCAGGTTAATCACCAACTACCCACACACACC	29	63.5	55	GCTGCAGAAAAGTCCCCAGAAGCAGAGCAATCACCAACTACCCACACACACC	29	64.4	55	CTACCCCACCTTCCTCATTCTCTAGCCAGGAGCAGCATCTGAAGTGACCTCA	29	64.4	55	TAACCTGCTCACCCTCCTGTGGACCTTCTGGACCCCAGAGCCCTGACTGGCATAGTCCCTATGATCTCTGTTTGGTCCCCTACCCTGCCTCCACAGGGTACCAGGCACAAAGGAAGTTCACCAGTACTAGGACAAGGGATGAGATGAGTTGAGGCTGAGGCCTTGGATCCTGCTAATAGAGGAACCAAGAAATGTTCCCTTTGAAAAGAGAAGTAAGTCATTGCCCTTACCCCAGACACAGACCCCCTCCCCTGTCCCGAGTCGAGTGACCATTCTCTGGAAAGCCACAAACATTCCCAAGCTGGGCTTCTACTAAGTTATCTCAAATTCTTTGAATTTCTCTAGTCTGGAAGGATTATAGGAGGGGACAGGAAGCGTGGGATAACCTCCAGAGAGGTT…
Ccl2:ENSMUST00000000193	F	chr11:82,033,171-82,039,553	-419 58	478	53	CTGGCTCAAGGAACCTTGCAGCTGGGAAAATCACCAACTACCCACACACACC	29	64.3	55	GTGGAGGAAGAGAGAGCTGGCTTCAGTGAATCACCAACTACCCACACACACC	29	62.7	55	CTACCCCACCTTCCTCATTCTCTAGAGTTGGCTGGTGCTGGTGCTGGG	25	64.8	64	F	chr11:82,033,171-82,039,553	-419 58	478	53	CTGGCTCAAGGAACCTTGCAGCTGGGAAAATCACCAACTACCCACACACACC	29	64.3	55	GTGGAGGAAGAGAGAGCTGGCTTCAGTGAATCACCAACTACCCACACACACC	29	62.7	55	CTACCCCACCTTCCTCATTCTCTAGAGTTGGCTGGTGCTGGTGCTGGG	25	64.8	64	TTTCCCAGCTGCAAGGTTCCTTGAGCCAGGGGCAAGCTAGGCTGTGTTTCCAAGCATCTTCTTCCTAAGGACTTTAGGTTCCTTGGCCACTTCCTTTTATTTCAGTGAAAGCAGAGCCACTCCATTCACACTTGTGGTCACAGTAGTACAATTACTGCCAATTCTTCCCTCTTTCCCCCCCCCCCCCCCTACTCCCTGCGCAGCTTCATTTGCTCCCAGGAGTGGCTAGAAAAATACCAAATTCCAACCCACAGTTTCTCTCTTCCACTTCCTGGAAACACCCGAGGGCTCTGCACTTACTCAGCGGATTCAACTTCCACTTTCCATCACTTATCCAGGGTGATGCTACTCCTTGGCACCAAGCACCCTGCCTGACTCCACCCCCCTGGCTTACAATAA…
Ccl3:ENSMUST00000001008	R	chr11:83,645,744-83,651,755	-414 77	492	47	ACATGGAAGAATAGCTGTGGATGGTGGCAATCACCAACTACCCACACACACC	29	61.7	48	AGCAAGGGCAGTGGTGGAGACCTTCATGAATCACCAACTACCCACACACACC	29	64.6	55	CTACCCCACCTTCCTCATTCTCTATGTTGAGCAGGTGACAGAGGGTGAGCTT	29	63.1	51	R	chr11:83,645,744-83,651,755	-414 77	492	47	ACATGGAAGAATAGCTGTGGATGGTGGCAATCACCAACTACCCACACACACC	29	61.7	48	AGCAAGGGCAGTGGTGGAGACCTTCATGAATCACCAACTACCCACACACACC	29	64.6	55	CTACCCCACCTTCCTCATTCTCTATGTTGAGCAGGTGACAGAGGGTGAGCTT	29	63.1	51	TGCCACCATCCACAGCTATTCTTCCATGTGGTTAGAGAAGCTGAGAAATAACGAGAGTTTCCGTTCCATGGCAAGGAATGGGTTTGGAGTGTTTATTCACAGAACGGTTCTCATGAGATGGGACCAGCTAAGAATAGCCCTGGGTTGACACTGTCCTACCTCCTCCTGCTCATAAGAGAAACTACTTCCCCACAAGAAGAAAGAATAGGTCACGAGTTGAGAGCTGAGACTTATATCTCAGAGATGCTATTCTTAGATATCCTGGGCCCCTGTGGTCACTGTGGACCCTGGGTTGTGTAATATCCATCATGACACCATTGCTGTGCTTAAAATTTTCCCTCCTCAGCCCCGGATTCCATTTCCTCATCTGCTAGGGCTACCTATAAGAGAAGGGGCATA…
Ccl5:ENSMUST00000035938	R	chr11:83,523,678-83,532,918	-376 135	512	54	CCATTGGTCTTCACTTGGCAAATTCCCAAATCACCAACTACCCACACACACC	29	60.1	44	GGGCTGTGATGGTCAGAACCCTCGACTTAATCACCAACTACCCACACACACC	29	63	55	CTACCCCACCTTCCTCATTCTCTACATGGTGAGGCAGGTGCGGGGG	23	65	69	R	chr11:83,523,678-83,532,918	-376 135	512	54	CCATTGGTCTTCACTTGGCAAATTCCCAAATCACCAACTACCCACACACACC	29	60.1	44	GGGCTGTGATGGTCAGAACCCTCGACTTAATCACCAACTACCCACACACACC	29	63	55	CTACCCCACCTTCCTCATTCTCTACATGGTGAGGCAGGTGCGGGGG	23	65	69	TTGGGAATTTGCCAAGTGAAGACCAATGGCTTGACCTTAACTGACCCCTACTTGCCTTAAGACAACAGCTCCCTGCTACCTGGAGAGGCCCTGAGTGGGACGGCAGATCTgagggggagggggagggggaggAAGAAATTTTCCCCTACTGTATTTGGCCAGAGAGGGAGTCATCCTGGACTGGAGGGCAGTTAGAGGCAGAGTCATACTTCCAAGGGTGATTTCAGTTTTCTTTTCCATTTTGTGTTTTCATTTTATGACAGCAACAAGTGTTTGGTGTCTTTTGTGGAAACTCCCCAAGTCCTGGGGCTGGGGGGGGGCACTTCCTCTGCTACCCTGGCTCCCTATAAAAGGTCTGCCTGAGCTGCAGAGCACCCCTTGCAGAGGACTCTGAGACAG…
Ccl7:ENSMUST00000021011	F	chr11:82,043,312-82,049,625	-424 83	508	42	CAAACCACAGAGGAAAAGATGTTTGCAAAATCACCAACTACCCACACACACC	29	57.5	37	GCAGCAGGCACAGAAGCGTGGCAATCACCAACTACCCACACACACC	23	64.6	65	CTACCCCACCTTCCTCATTCTCTAGAGATCCTCATGGTGGAGAAAGAGAGTG	29	59	48	F	chr11:82,043,312-82,049,625	-424 83	508	42	CAAACCACAGAGGAAAAGATGTTTGCAAAATCACCAACTACCCACACACACC	29	57.5	37	GCAGCAGGCACAGAAGCGTGGCAATCACCAACTACCCACACACACC	23	64.6	65	CTACCCCACCTTCCTCATTCTCTAGAGATCCTCATGGTGGAGAAAGAGAGTG	29	59	48	TTTGCAAACATCTTTTCCTCTGTGGTTTGAAAAGTTAGCAGGACTTTTCATCTTCAAGTGCATTTTTAAATTCAGTCAAAATTTTAGTGCCTGTTTCTAGACTCCAAGCTCCTTGGGATGTTGCTCGAAGGGGGAAATAGGAATCCCTTGACTCTGCCATCTCTGCTTCCTTCCTCATTCTACaaaaaaaaaaaaaaaaaaaaaaaaaaaaaaaaGCTTTTCTTTCCAATAGTAGCTGAGCTGGTTGGAATAGCCAGAGTTCACAGTACAGTGTTTTATCTGGACAGAGTCACCACCTCATTTTCCATTCCTGGTGTTAAATGGAAATAGGCCAGCCTCACATTACACTCTCCTGTGATTCATTCCAAAAGAAGATCCCTCCCTATCGGCTGCCTATAA…
Ccr1:ENSMUST00000026911	R	chr9:123,960,024-123,971,092	-584 95	680	43	ATGGCTGTAGATTCCCCTTTCCTTCTTGAATCACCAACTACCCACACACACC	29	59.3	44	CCAGTTCCAGTAAAGTTCCAGTCTTCTCAATCACCAACTACCCACACACACC	29	58.2	44	CTACCCCACCTTCCTCATTCTCTAGAGGTAGCTCTGCCCTACAAGAATTGTG	29	59.8	48	R	chr9:123,960,024-123,971,092	-584 95	680	43	ATGGCTGTAGATTCCCCTTTCCTTCTTGAATCACCAACTACCCACACACACC	29	59.3	44	CCAGTTCCAGTAAAGTTCCAGTCTTCTCAATCACCAACTACCCACACACACC	29	58.2	44	CTACCCCACCTTCCTCATTCTCTAGAGGTAGCTCTGCCCTACAAGAATTGTG	29	59.8	48	TCAAGAAGGAAAGGGGAATCTACAGCCATATTACCCTGAAAATAGTCGATGGGGTTTTTTTGTATGATTTCTTTATTTGTTTTTTGTTGTTGttgttcttcttcttgtttttgagacaagggttactatgtagtcctgactgtcctggaactcactaggaagaccaggctgtcctggagctcacagaaatcctcctgcctctgcctgtttaatgctgattattaaaagcatacacaccaTTCATATCAGAAAAACAAGGGAAAACAGCCTGTATTGTGCTCTCTCGTGCCAGATATCATGAGAGAAAAACATTCCTTGAGGGTTGGTGGGGAAAGGATTTGGGAGCAGAAGAAAGGTATGTGGAGCAGTTAGAGTACAAATAGAAATAACTTAGATATA…
Cd247:ENSMUST00000161971	F	chr1:165,786,281-165,873,253	-505 258	764	46	cGAGGTCACATGCTTCCTCTAATTGTCAAATCACCAACTACCCACACACACC	29	59	44	CACCCCTCCGCTGCCCCTCAATCACCAACTACCCACACACACC	20	62.7	75	CTACCCCACCTTCCTCATTCTCTAGACACACGGAGAGGCTCTAAAAGGGTCG	29	62.9	55	F	chr1:165,786,281-165,873,253	-505 258	764	46	cGAGGTCACATGCTTCCTCTAATTGTCAAATCACCAACTACCCACACACACC	29	59	44	CACCCCTCCGCTGCCCCTCAATCACCAACTACCCACACACACC	20	62.7	75	CTACCCCACCTTCCTCATTCTCTAGACACACGGAGAGGCTCTAAAAGGGTCG	29	62.9	55	TTGACAATTAGAGGAAGCATGTGACCTCggtttggtggcacatactgtaatcttgacctgtggaaagctgaggagggaaaattgtgagttcaagaccagcctggattaaatagtgagatttgtctcagggaaaAGAATTTTGAAAACAATGTAAGCTATAGTATTTCACACTATTTATGGTCTGAATTGAGGCCAAGTTCAGAACTATACCTCAAATATCCTCCTTTCTTTGTGCTTcagataaagaagctgacgtctggagatgcttcaaggccacacagcaacttagATATATGCCTAGGGTCTGACTTCAGCAATTGAGAGTCACGTACAAATTAGTAAAGAATTAAAATAATAAAAAAGTACATTAAACTACAGTCAAATTGAAGAAAAAGCAAA…
Cd274:ENSMUST00000016640	F	chr19:29,365,055-29,390,195	-373 255	629	49	CGAAACTAAAAGTGAAAGTGAAACCTGCAATCACCAACTACCCACACACACC	29	57.2	37	AGTGGAAAGACCCAGTCATTGCTAGCAAAATCACCAACTACCCACACACACC	29	60.3	44	CTACCCCACCTTCCTCATTCTCTACAGTCAAGTCGCGCTAGGACCAATT	26	60.4	50	F	chr19:29,365,055-29,390,195	-373 255	629	49	CGAAACTAAAAGTGAAAGTGAAACCTGCAATCACCAACTACCCACACACACC	29	57.2	37	AGTGGAAAGACCCAGTCATTGCTAGCAAAATCACCAACTACCCACACACACC	29	60.3	44	CTACCCCACCTTCCTCATTCTCTACAGTCAAGTCGCGCTAGGACCAATT	26	60.4	50	TGCAGGTTTCACTTTCACTTTTAGTTTCGTTTTTAAATAGTGTTTGTTTGTttttgtttttatcgacagcctctcagtagcagcccggttgtcttggagctctctctatagaccagagactcacctgccactggctcctgagtactggaattaaggcgtgtgtcaccgcaccGAAGCCTAGTTTCGTTTTTTCTTAAACTGTGAATATCCCAAAGCTGACTCTAAAGTCATCCGCAGGAAATACTATGAGATAAACTCATGCTCAAAGGGACTGGGTGGCTTCGGTTTCACAGACAGCGGAGGTTGGACAAGGCTTCCGCGGAGTGGGCGGGGCTCTGAACTCGAGATAAGACCAGGAAATCGTGGTCCCCAAGCCTCATGCCAGGCTGCACTTGCACG…
Cd63:ENSMUST00000219317	F	chr10:128,898,589-128,914,922	-455 77	533	51	TGACTGTGGGTCTCTAGGTCCTGCCAGCAATCACCAACTACCCACACACACC	29	65.3	58	CAGAGGGGGGTCGGCAGTGGAAGATGAATCACCAACTACCCACACACACC	27	64.8	62	CTACCCCACCTTCCTCATTCTCTAGCTGGGAGGAGACCCCTGTGCCTTC	26	64.9	65	F	chr10:128,898,589-128,914,922	-455 77	533	51	TGACTGTGGGTCTCTAGGTCCTGCCAGCAATCACCAACTACCCACACACACC	29	65.3	58	CAGAGGGGGGTCGGCAGTGGAAGATGAATCACCAACTACCCACACACACC	27	64.8	62	CTACCCCACCTTCCTCATTCTCTAGCTGGGAGGAGACCCCTGTGCCTTC	26	64.9	65	TGCTGGCAGGACCTAGAGACCCACAGTCACACCTCTTTTTTTTTTCCttttggtttttccagacagggtttctcttttctctatgtagtcctggctgtcctggaactcactctgtagaccaggctggcctcgaactcagaaatctgcctgcctctgcctctgcctcccaagtgctgggattaaaggcatgcgccaccgctgccctgcACAGTCACACCTCTTTTCCCAACATTCTTTTGATCTAAGTGTGCAGTCTGGGAGCAACTCTCTTATTGTTCAAGGGTGGGGCTCAGCACAGCCTTGTGTATGAATGGAGAGCCTGAGTCCTGGCTATCATTCTTCTTACCCTCTGTAGAGGATAGCCTTAGGGTTGATATGCTTGCTCATTGTTTCCTCCCA…
Cd74:ENSMUST00000167610	F	chr18:60,801,456-60,814,746	-433 102	536	52	TCCCCCTCTCTCTGGTCTGATGTCCCCTAATCACCAACTACCCACACACACC	29	63.7	58	CCAGTATGGGCAACTGTTCATGGTTAGAATCACCAACTACCCACACACACC	28	58.7	46	CTACCCCACCTTCCTCATTCTCTAGATGAGGTCGCGTTGGTCATCCATGGCT	29	64.9	55	F	chr18:60,801,456-60,814,746	-433 102	536	52	TCCCCCTCTCTCTGGTCTGATGTCCCCTAATCACCAACTACCCACACACACC	29	63.7	58	CCAGTATGGGCAACTGTTCATGGTTAGAATCACCAACTACCCACACACACC	28	58.7	46	CTACCCCACCTTCCTCATTCTCTAGATGAGGTCGCGTTGGTCATCCATGGCT	29	64.9	55	TAGGGGACATCAGACCAGAGAGAGGGGGACTTGTCTAAGCCTCTTTCATCCTTCATTTATTCATAGATGAGGGGTAGTGGGGGTGGGGGTGGGTAGACAAAGGCACTTTCTGCTTCAAAAATAATTCCTTCCCTGGGGAAAGTGCCTGCTTCTAGAACCGTCCAAAGAGCCTGATGAATCCAGAAGTCTGCCTAGAAACAAGTGATGATAGCCCTGGCCAGCCAATGGGATCATGCAGGCCTTTCTACCTGTTTAGGGAACTCCCCCTTCATCCTGCCCAGGGAGGCAGCTTTGAGTGAGTGGGGAATTTCCAGATTTGTGGCTTTCAGTTCCACATCTACCATGTGGGCGGAGTGACCTGCTGTGGGCGAATCAGATTCCTTCCAGTATCAGCTTTAA…
Cd9:ENSMUST00000032492	R	chr6:125,458,166-125,497,191	-451 98	550	57	CACTTAGTTGAGCACGGTGGCCGCTAGAAATCACCAACTACCCACACACACC	29	64	55	GAGGCACGAACGACTGGGACAGAAGGGAATCACCAACTACCCACACACACC	28	65	60	CTACCCCACCTTCCTCATTCTCTACTCGACAACCGACTGAGACACGCTGC	27	64.4	59	R	chr6:125,458,166-125,497,191	-451 98	550	57	CACTTAGTTGAGCACGGTGGCCGCTAGAAATCACCAACTACCCACACACACC	29	64	55	GAGGCACGAACGACTGGGACAGAAGGGAATCACCAACTACCCACACACACC	28	65	60	CTACCCCACCTTCCTCATTCTCTACTCGACAACCGACTGAGACACGCTGC	27	64.4	59	TTCTAGCGGCCACCGTGCTCAACTAAGTGCGTTCAGTCCAGAAAGGTTTACAAGGAGGTGTCAGAGAGAACGCAAGCCAGGCAAATAGGGGCTCGCAGACTTGCCTCGGGAATCTGAAAAGGTTCTTAAGATTACATGGCCCTTGGGGGTCTTCCAACGTGAGCTCTTATGCAGAGCCCAGGATGAACTAGGATGAACGGGAAAGGCGAGGCCGGCACTTAACTCCCCGTAAAAGAAGTCGGGTACGGAGGTCCGGAAAGACCCCGAGACGGTGGGAAGAAGGAAGATGGAGGGAAAGAGGATCTTAGAAACCAGACGGCAAAAGTTAGGTGCAGAGAGAGCTCTGCACTGAGGGTGAAACCGAAGTCCCAGAACCTGGGTCTGGGGAGGGGATTAGAG…
Cebpb:ENSMUST00000070642	F	chr2:167,686,515-167,692,518	-425 177	603	76	CCTCCCACCCAGGTGCTGCCCAATCACCAACTACCCACACACACC	22	64.6	72	GCAGTCGGGCTCGTAGTAGAAGTTGGCCAATCACCAACTACCCACACACACC	29	65.1	58	CTACCCCACCTTCCTCATTCTCTACTTCCATGGGTCTAAAGGCGGCGGG	26	64.3	61	F	chr2:167,686,515-167,692,518	-425 177	603	76	CCTCCCACCCAGGTGCTGCCCAATCACCAACTACCCACACACACC	22	64.6	72	GCAGTCGGGCTCGTAGTAGAAGTTGGCCAATCACCAACTACCCACACACACC	29	65.1	58	CTACCCCACCTTCCTCATTCTCTACTTCCATGGGTCTAAAGGCGGCGGG	26	64.3	61	TGGGCAGCACCTGGGTGGGAGGACATGCACCCCGTGGAAGGCTGCTTCCAGGGAATTGGGGCCCGGGGACAGCGGGCAGGATCCGAGGGTTGGGGTCGTGTAGCTGGAGGAACGATCTGTTTCCCAAGAGTTGGGGGTCCGGGACAGCGGACCGGAGCCGGGACGAGCCACCGCGTCCTCCAGCAgggggcgggcggcggccgcgcTCCTCCGTGTTCCCGAGGGGCGGGAAGGGGGCGGGCTGGCGTCACCCGCGTCCGTGGCCATCGCGGGGCTGGCGGGACGCCCGGGTCACCGCTCAGCCTCCCGCGCGAGGACCCCCGCCGCGCCCCACTCCCCGCCGCGCCCTCTCGCGCTCCCGTGGCCGGGCAATGACGCGCACCGACCGGGTGGCGGGGC…
Ctsl:ENSMUST00000222517	R	chr13:64,357,237-64,373,290	-416 212	629	46	AGCTATCCGCTTTAGTTTCCTCTTCCTCAATCACCAACTACCCACACACACC	29	59.2	44	AACCCACAACAATGCTGATGTAAGTGGAAATCACCAACTACCCACACACACC	29	59.2	41	CTACCCCACCTTCCTCATTCTCTAGAAGACAGAGCGGAGGACAGAGTCACCT	29	63.3	55	R	chr13:64,357,237-64,373,290	-416 212	629	46	AGCTATCCGCTTTAGTTTCCTCTTCCTCAATCACCAACTACCCACACACACC	29	59.2	44	AACCCACAACAATGCTGATGTAAGTGGAAATCACCAACTACCCACACACACC	29	59.2	41	CTACCCCACCTTCCTCATTCTCTAGAAGACAGAGCGGAGGACAGAGTCACCT	29	63.3	55	TGAGGAAGAGGAAACTAAAGCGGATAGCTCGGAGatagctttaatcccggctcttgagaggcaaaaccaggatgcctgtgattgcctggtctacattattaaaccctatAACCCCTATCTCAAACACATACTTATATCTTTTCCAGCGAATTTATCAAATTCcagaagtggcgcatgcctttaatcccaaaacttgggaggcagaggcaggcggttctgagttcgaggccagccttggtctccagagtgagttccaggacagccagggctacacagagaaaccccgtctcgaaaagacaaaaaaaaaaaaaaaaaggaaaaagaaagaaaaaaaTTGAAAGTAAGAAAAACAATTCATAATGTAAAGTAGGAAAACAGTCTCCATCGTTCTCAACCGCT…
Cxcl2:ENSMUST00000200681	F	chr5:90,901,471-90,908,038	-464 34	499	52	CGTCTGCGTAAGTACACCGTTGAAATTTAATCACCAACTACCCACACACACC	29	58.2	41	TGTGGCTGGAGTCTGGAGTGCCCGAATCACCAACTACCCACACACACC	25	65	64	CTACCCCACCTTCCTCATTCTCTAGGAAGCTTGTTGGAGGCACTGAGGCG	27	64.5	59	F	chr5:90,901,471-90,908,038	-464 34	499	52	CGTCTGCGTAAGTACACCGTTGAAATTTAATCACCAACTACCCACACACACC	29	58.2	41	TGTGGCTGGAGTCTGGAGTGCCCGAATCACCAACTACCCACACACACC	25	65	64	CTACCCCACCTTCCTCATTCTCTAGGAAGCTTGTTGGAGGCACTGAGGCG	27	64.5	59	TAAATTTCAACGGTGTACTTACGCAGACGTAAATAAATCTTCATCTAGTACTATCTATGAGTATGTAACTAATAGAGAAGCAATCCCCCATCCCCCGCGCGTTCACGCTTGAACACACACACACCTTAATTTCTTCAGTCCTAATGACTAAAGTTCCCCAAACTGTTAGGTCTCCACTGATGACATAGCTCAGTAACCACTGTCCTCTAGCAGGTGGTCACTTCAGCGCAGACATCACTTCCTTCCTTTTGAGGATTTGGGGAAGGACATCCCAGGGTCCCATAGTGGAAGGGCAGGGCAGTAGAATGAGGCAGGCAGCTCACGCGCGCGTGTCCCCAACCCACTCAGCTTAGGGGCGGGGCTCTGTGCTTCCTGATGAGGGGACCCTGAGCTCAGGGA…
Cxcl3:ENSMUST00000031326	F	chr5:90,783,703-90,790,193	-363 123	487	61	CCGGAGCAAGAGGGAAGAGGTTGAAGGTAATCACCAACTACCCACACACACC	29	62.7	55	ACCTGTAGCCTGGTGGTTGGTGGCCAATCACCAACTACCCACACACACC	26	65.3	61	CTACCCCACCTTCCTCATTCTCTAGCAGCAGCAGCAGGACCAGTGCA	24	64.9	62	F	chr5:90,783,703-90,790,193	-363 123	487	61	CCGGAGCAAGAGGGAAGAGGTTGAAGGTAATCACCAACTACCCACACACACC	29	62.7	55	ACCTGTAGCCTGGTGGTTGGTGGCCAATCACCAACTACCCACACACACC	26	65.3	61	CTACCCCACCTTCCTCATTCTCTAGCAGCAGCAGCAGGACCAGTGCA	24	64.9	62	TACCTTCAACCTCTTCCCTCTTGCTCCGGTGTTTTGGAGTCTCTGCACCAAAGGTCACCCCACAGGATGTTTCTCCAGCGCAGGCACACTTGCTGTCCTTGGTGGTGGGGTGGGGTGGAATGGGGAGTAGGAAAGGGGGCATTTGAGACAGGACTCATCTCAGGGTCCCACAGTGGGCAAGAAGCGAAGGAAGGGAACCAGTAGCACACGTGTGTCCTCTACACACTCATCAAGAGCCCGGGGGTGGGGCCCTATCTTCCTTCTGAGACAGGGACCTGGAGCTGCGGGGGGAATTTCCCCAGCCCGGGCTCGGGCTCTTCCAGTCATCATGTATAAAAGGGGTTCGCAGGGCCCTGGAGCCCCAGATCTCACCACAGCCCTTCGCACCAGCTCCCGCGC…
Cxcr2:ENSMUST00000106899	F	chr1:74,151,591-74,163,346	-313 196	510	53	TTGCGTTAGCACTTCCTTTCTTCCTCTCAATCACCAACTACCCACACACACC	29	60.1	44	GCCGCTTCCCAGGGCTCCAGGAAAATCACCAACTACCCACACACACC	24	64.8	66	CTACCCCACCTTCCTCATTCTCTAGGCAGAGTTCCCTGGTCCCTTTTACCAG	29	62.9	55	F	chr1:74,151,591-74,163,346	-313 196	510	53	TTGCGTTAGCACTTCCTTTCTTCCTCTCAATCACCAACTACCCACACACACC	29	60.1	44	GCCGCTTCCCAGGGCTCCAGGAAAATCACCAACTACCCACACACACC	24	64.8	66	CTACCCCACCTTCCTCATTCTCTAGGCAGAGTTCCCTGGTCCCTTTTACCAG	29	62.9	55	TGAGAGGAAGAAAGGAAGTGCTAACGCAAGTTCAGCCAGGTCCATCTGCAGGGTCTGGGACATCCACATCTTCCTTGTTAAAAAGGAGGCATAGGCTGGGAAGGAAGCTGACCTCTACCTTCAGATTGGCAGGCTCCTCTAGAAGCCATCAGAAGGCATGAAAATCCCAAGAGCTCACTTCAGAATCACCAGGTGAACCTGAGCCTGGAGCCAGAGTCCCAGAACAGCCTAGCCATTCCTCTATAGGACACCTCCCTTGGGGGTGGGACATTTGGTCCAGAGGGCCTCCAGGACTTCCCCATCGGTAGCCCAGGTCAGTAGTTTCCTCATCACGGCTGCCTCACTTTCTTCCAGTTCAACCAGCCCTGACAGCTCCCAAGCCTTGAGTCACAGAGAGTT…
Cybb:ENSMUST00000015484	R	chrX:9,433,152-9,471,724	-365 266	632	35	TGTTCTTCTCACAGGCTCTTCCAACAATAATCACCAACTACCCACACACACC	29	58.2	41	GATTAAGAAGCCTGGGATGGGAAAATTAAATCACCAACTACCCACACACACC	29	55.8	37	CTACCCCACCTTCCTCATTCTCTACCGAATCTACCTGCAAGCAGATGCT	26	60.3	50	R	chrX:9,433,152-9,471,724	-365 266	632	35	TGTTCTTCTCACAGGCTCTTCCAACAATAATCACCAACTACCCACACACACC	29	58.2	41	GATTAAGAAGCCTGGGATGGGAAAATTAAATCACCAACTACCCACACACACC	29	55.8	37	CTACCCCACCTTCCTCATTCTCTACCGAATCTACCTGCAAGCAGATGCT	26	60.3	50	TATTGTTGGAAGAGCCTGTGAGAAGAACATGTGTTTTATCTAGCTAGTTGGATAACTTGAAAGTTCTAACTACATAACTAGTTATTATTAAAAAAAAAGTCACTGTCTAAAATACACCCACAAACTACACAGATAATCTTATGAATAATAAAACAAATTTTAAAACCTGACAAATCGTCTCTGAGTTGTAGCAGTAGCTTTCATTTTCCAGTGTATTTACTTGTGACTGAATCACAAGATCTTTTCTCTTTCTGTAGTTTTTGTGTGGTTTGAAGTTTTAAATTTGTTATGGGAACAGCCTTTCAGTTGGCCAATGATTAGCTAATTTCTGATAATAGAAAAGGAAACCTATTGCCCCAAAGCTGCTGTTTTCATTTCCTCATCAGAAGAAGAAGCACA…
Dab2:ENSMUST00000159552	F	chr15:6,297,388-6,437,620	-539 35	575	37	CCCACACACCCAATCTCCCATGTACCAAAATCACCAACTACCCACACACACC	29	62.1	51	CTGTGCTGGCTAATAAGAGCTCTGCCACAATCACCAACTACCCACACACACC	29	62.2	51	CTACCCCACCTTCCTCATTCTCTATGAAAATGCACAGCAGATAAGCCAAAGA	29	58.1	37	F	chr15:6,297,388-6,437,620	-539 35	575	37	CCCACACACCCAATCTCCCATGTACCAAAATCACCAACTACCCACACACACC	29	62.1	51	CTGTGCTGGCTAATAAGAGCTCTGCCACAATCACCAACTACCCACACACACC	29	62.2	51	CTACCCCACCTTCCTCATTCTCTATGAAAATGCACAGCAGATAAGCCAAAGA	29	58.1	37	TTTGGTACATGGGAGATTGGGTGTGTGGGATTCAATGATAAAATCAGGTAGACATTCAGATTCCAAATGACCAACATGTTAATGATATATTAGTCATGTATAGTTCACTGTGCCACAGATCACTCCAAGTGAGCATGGTAAGCCTCATTGCAGAATAAGCTTTGGTTTACATGCCTGGATCTCTAGATGAGGCAGGATTCTGTTTTAATGGAGGTAAAAGGTTGACACGTCTGACATTTAAGAAAGTCTGTGAATGGACTTTTAGTATGAAATTGTCAGATGCTAAAGTTTTCTTTTTCCTCCCAAAGTAAAATTATTCCCACAGCTTGTTCATTTTGAATCTTTTGTGTGATTTTTCTTCTGATAACAGGAATAGGAGAGGATATTTCTAAGGCCTAA…
Dcn:ENSMUST00000105287	F	chr10:97,477,209-97,520,243	-367 159	527	45	GATGTGTGGGTCTGGAAAATGGAATGGCAATCACCAACTACCCACACACACC	29	61.3	48	GCCATACCTTTTAATCCGGGTATTTGCCAATCACCAACTACCCACACACACC	29	59.5	44	CTACCCCACCTTCCTCATTCTCTACAGGAGCCCTCAAAGCTGCGATGT	25	62.4	56	F	chr10:97,477,209-97,520,243	-367 159	527	45	GATGTGTGGGTCTGGAAAATGGAATGGCAATCACCAACTACCCACACACACC	29	61.3	48	GCCATACCTTTTAATCCGGGTATTTGCCAATCACCAACTACCCACACACACC	29	59.5	44	CTACCCCACCTTCCTCATTCTCTACAGGAGCCCTCAAAGCTGCGATGT	25	62.4	56	TGCCATTCCATTTTCCAGACCCACACATCTCCAAAGCAAGGGGGAAAAAAGTCATTTCAGAAGGATAATAAATACTACTTACAAACAAGACTGGAAAGGGTGGAGACTGGAATGGGGTTGGGGGTGGGGAGACAAATTCTTCAGTTACAATCTTTTAGAAAAAAAAAAAAAAGACAAATTTCAAATCAAGTTGCTCCACTAGACTACAAAAGCAGTTTGGAATGCTGGGCGGATGCAAAGGGATAAAGCAAATGTGGAGGGGGAGGGAGAAGGGGGCCGATAAAGTTTCTGGCTACAATACAAGAGACGTATCATTACCATATGATCTAATGTGGGTGTCAGCTGGATGCGCTCACGCAGTGAAACCTTAGTTCTTAACTGTGCTATGGAGTAGAAGCA…
Dnmt3b:ENSMUST00000072997	F	chr2:153,647,050-153,689,830	-510 50	561	68	GGCCTTTGTCAGCCATCTTGAGGGGAGAATCACCAACTACCCACACACACC	28	63.5	57	GCGGGCTGCGGCTGCGAGAATCACCAACTACCCACACACACC	19	65	78	CTACCCCACCTTCCTCATTCTCTACGAGGGGCGGCGACGAGGAC	21	65.1	76	F	chr2:153,647,050-153,689,830	-510 50	561	68	GGCCTTTGTCAGCCATCTTGAGGGGAGAATCACCAACTACCCACACACACC	28	63.5	57	GCGGGCTGCGGCTGCGAGAATCACCAACTACCCACACACACC	19	65	78	CTACCCCACCTTCCTCATTCTCTACGAGGGGCGGCGACGAGGAC	21	65.1	76	TCTCCCCTCAAGATGGCTGACAAAGGCCAAGCTAGGTGAAAGCAGGAAGCAGAACGGGGGTCCCCAGCGGGTGACCCATAGGGCCACTACAGCGCCCTGGACAGCTTTGCAGCGGAGGGATGGTCGAAAAGCCAATGCAGGGTTGCTGTGTGACTCCAGCAGGAGCTCTTCCCTCTCTGGGCCGCTCATCCAGACCTGTGAATGTGCTTGTATGTGCGTGTGTGCATCTGATCTGGATTGGGGGACAGGAAAGGGGGTGTCTCAGGTGGAGAGGGCTGGGAGCTATCCGTGGGCTCTGGTCATCTAGGAGGGTGACCCGCAAGGCATAGGGGGCCCAGGGGAGGCTCCCGAGGAGGCAGGGCGAGGAAGCTCGGGAGGGATTTCAAATCTCCCTCGCCC…
Egln3:ENSMUST00000039516	R	chr12:54,176,881-54,206,260	-468 170	639	52	AACAAACATTCCCCTTGACCTCCCCCCAATCACCAACTACCCACACACACC	28	63.2	53	ACCTGCGGTGGTCACAGTCCCCGAATCACCAACTACCCACACACACC	24	65.4	66	CTACCCCACCTTCCTCATTCTCTAGCCACTTTAGCTCCAGAGGCGGGGAAAG	29	65.1	58	R	chr12:54,176,881-54,206,260	-468 170	639	52	AACAAACATTCCCCTTGACCTCCCCCCAATCACCAACTACCCACACACACC	28	63.2	53	ACCTGCGGTGGTCACAGTCCCCGAATCACCAACTACCCACACACACC	24	65.4	66	CTACCCCACCTTCCTCATTCTCTAGCCACTTTAGCTCCAGAGGCGGGGAAAG	29	65.1	58	TGGGGGGAGGTCAAGGGGAATGTTTGTTAATGAATCAGTCAGTTTTGGTTAAAATTAAATTCACCTCTCTCTCTCACAGGGGTTGGAACAGCCAGACCCGAATCAAACAGAAGAGGAAAGAAGGAAAGACACTAGGTAGAGCTTAAACCTTAATGTTTAAGAAATATAGTCACCAGAGAGGTGACTAGCCCAGAAAGTGGCAATAAACTGTTCATGTGCATCTCAGACGTGAGATCCAGGTTTTCAAGTTTGTTAGGGGATTTAACGCAAATCAATATGCAAATCGAGAGCATTAAAAAAAAAAAATCCAGCCCTTTCTTGGGTCACACACAGGTTAGCTAGAGTGGAGCTCACCCAGATGCTCCGCAGCACCAGTCCAAGAGGAAGAGCCCGGAGGAG…
Emp1:ENSMUST00000205156	F	chr6:135,360,145-135,385,273	-403 85	489	51	GGGGTGCTACAGAGTTGTCCAATCCCGCAATCACCAACTACCCACACACACC	29	65.3	58	GGGCAAAACACAGGTTAGGGTCAGGAGGAATCACCAACTACCCACACACACC	29	63.3	55	CTACCCCACCTTCCTCATTCTCTAGGGGAGAGCTGGTAGATGCAGTTCCACG	29	64.5	58	F	chr6:135,360,145-135,385,273	-403 85	489	51	GGGGTGCTACAGAGTTGTCCAATCCCGCAATCACCAACTACCCACACACACC	29	65.3	58	GGGCAAAACACAGGTTAGGGTCAGGAGGAATCACCAACTACCCACACACACC	29	63.3	55	CTACCCCACCTTCCTCATTCTCTAGGGGAGAGCTGGTAGATGCAGTTCCACG	29	64.5	58	TGCGGGATTGGACAACTCTGTAGCACCCCCCCCCCAACTCTGAGACTAAGTGGGGAGTGAGTGGTTCAGGGAAGAAGCTGTGATTGGGTCCCTGGCTGTCTTCACAAAAGCCAACTGTGGAGCAAGGTCCAATGATTATCACATGAAGATCAGAGTGCAAAGTCCTTAATTCGAAGACTTCCTCCTGCAATGCCTACAATCCATAGGGGTGAGAGTTTAACTAAAGGCCCAGGATTATGTGCTGTCAATCAGTGCCTCAACATTTGGAGCTTGCTGGGTGCCTTTCTACTCCATGGGTCTCATCCCACTGCCGCCTACAGGTCAGGGGCACAAGGGTCAGGCAGGGAAGCCAACGAGAAATGAGTCTGATAATTCCTGGTGATGAGCAGCTGCTGCTAT…
F7:ENSMUST00000033820	F	chr8:13,023,634-13,037,909	-406 150	557	57	CCTTTGTGTCCTCTGGCCCAGGCTCCAATCACCAACTACCCACACACACC	27	65.4	62	TGTTGATGTCCCAGCTGCCTCTGCAAAGAATCACCAACTACCCACACACACC	29	63.7	51	CTACCCCACCTTCCTCATTCTCTAGCAGCAACTCCATGCACAGAGAAACCCT	29	63.7	51	F	chr8:13,023,634-13,037,909	-406 150	557	57	CCTTTGTGTCCTCTGGCCCAGGCTCCAATCACCAACTACCCACACACACC	27	65.4	62	TGTTGATGTCCCAGCTGCCTCTGCAAAGAATCACCAACTACCCACACACACC	29	63.7	51	CTACCCCACCTTCCTCATTCTCTAGCAGCAACTCCATGCACAGAGAAACCCT	29	63.7	51	TGGAGCCTGGGCCAGAGGACACAAAGGGACAAGTCATGGGCCACCTGCCGATAGCTGTTTCCACAGTGTGGGAAGAGGAGGGGCAGGGCAGCCCTTGAGAGCCATTGACGGCTGCACAGCCCAGGTCTGCCCTACAGGTCTTTTCCAGGTCATAAGCCCATACCCTGTGCTTTAACAATGTCATCACTGTGAATATGGACATCCATCGGTGGGTGAGCTCTGTTCACACCTCCGGTCTGAGCCCACATTGCCTGCCTTAGCTTTCCTCTTTCCCTGGATGTACAAGTGCCAGAGACATAAGTGGCAGCCTCCAACCGGCCTCCATGCTTCCAGCCAATGCTCCAGCTTTCTCCACCCCTCTCCCCTCCCCCCTGACCTTTGCCCTCCCGGCAGCATCTG…
Fabp7:ENSMUST00000020024	F	chr10:57,782,481-57,790,550	-408 132	541	48	AAACCCACGGAAATGCCAGATTTTTCAGAATCACCAACTACCCACACACACC	29	59.7	41	CAGCTTCCAGGTTGCGCAGAAAGCATCTAATCACCAACTACCCACACACACC	29	63	51	CTACCCCACCTTCCTCATTCTCTACCATCCTTAACCGCCTAGTCAGCTGAAA	29	61.3	48	F	chr10:57,782,481-57,790,550	-408 132	541	48	AAACCCACGGAAATGCCAGATTTTTCAGAATCACCAACTACCCACACACACC	29	59.7	41	CAGCTTCCAGGTTGCGCAGAAAGCATCTAATCACCAACTACCCACACACACC	29	63	51	CTACCCCACCTTCCTCATTCTCTACCATCCTTAACCGCCTAGTCAGCTGAAA	29	61.3	48	TCTGAAAAATCTGGCATTTCCGTGGGTTTTTCTTTAAGGAGGCCTTCATTTGTAACCAACACCATGCTCTCCTTAAGGAAATCAATCTCAATGCCCTATTATCCTTCCCTTTTCTTTCCTCCCAGTTTGAGGCTGCAGTTGCCTTTTTTTTTCTTATCCCCTGCTGAACCTGAAAAACCCTCTCTTTTCTACAGTTTTCTGTTCCCAGGCCCCGCTGACTTCCTTTAGAGCATGGGGGGGGGGGGGATCAGGATTGTGATGTGTGAACTGGGAGGATCTTGACCTACTCCGCTAACCCAGTGGCCTGAGCAAATCACAAGGAGGATTGGAGCCATCTGCCCAGCCCCTCCCCCACGGCAGCCTGCTGGAAAGAGACAAGTTAGTCATTCAAATGATTGG…
Fam20c:ENSMUST00000026972	F	chr5:138,752,114-138,812,177	-531 58	590	58	ACACCCACTAGCTGCTTGTTAGGGACGAAATCACCAACTACCCACACACACC	29	62.9	51	CGCGTTGGGCCCCCGATCCGAATCACCAACTACCCACACACACC	21	65.8	76	CTACCCCACCTTCCTCATTCTCTATGGGACTCCAGAAGCTCGGCAAGGCT	27	65	59	F	chr5:138,752,114-138,812,177	-531 58	590	58	ACACCCACTAGCTGCTTGTTAGGGACGAAATCACCAACTACCCACACACACC	29	62.9	51	CGCGTTGGGCCCCCGATCCGAATCACCAACTACCCACACACACC	21	65.8	76	CTACCCCACCTTCCTCATTCTCTATGGGACTCCAGAAGCTCGGCAAGGCT	27	65	59	TTCGTCCCTAACAAGCAGCTAGTGGGTGTCTACTGAACGTCAACTAACACAGACTTGTCGCTGAATCTTCAGAAAGAACATGAGTTGTGCACTTGATTCATAGAGAACTCGAGCTGAGAGCATTCCAGGGCCGGGGAGCACAGCCAAGAGAGCATGACAAAGAGGGGCTCCGTAGAGCACAGACTCCGCCCCTCAGTCCCTTACACAGCAGTTGGCTTGGGCTGCTGTGGAAATCTGCAGGTGCTTGAAGCCCTGAGGTCTGCTCAGCTTGTGGATCTGTGGCTGACCCTCTCACGCTTACCTTCCCAGAATTTTAGCAGAAATTCCCAGAGATTCCTACTTCCTACTAGGGGTTGGGGATCCAGAAGCCCTGTGGCCACAAATGAAGCCACGTGGTGA…
Fgr:ENSMUST00000030693	F	chr4:132,971,702-133,004,010	-420 91	512	58	CCTCATCTTTAGGAACTGGGCGGTGGAGAATCACCAACTACCCACACACACC	29	62.8	55	CCCTAACTTCCAGCAACCAGGAGAGGCGAATCACCAACTACCCACACACACC	29	64.7	58	CTACCCCACCTTCCTCATTCTCTATGTGGGGGGTAAAGTGAGGTGCTACCCG	29	64.7	58	F	chr4:132,971,702-133,004,010	-420 91	512	58	CCTCATCTTTAGGAACTGGGCGGTGGAGAATCACCAACTACCCACACACACC	29	62.8	55	CCCTAACTTCCAGCAACCAGGAGAGGCGAATCACCAACTACCCACACACACC	29	64.7	58	CTACCCCACCTTCCTCATTCTCTATGTGGGGGGTAAAGTGAGGTGCTACCCG	29	64.7	58	TCTCCACCGCCCAGTTCCTAAAGATGAGGCGGCAGGGTATAAGTGACAGGCAAAAGATCCCTGGCAAATGTAGTGACAGTAGTGTAAAGGCtacaggctatgtgaacttgggccaagttatcctgacctggctctgtgttttcctacctaggagatgagTGGGGAGTGGGAGCCTTTGGGATGGCCAACCCCCCACCCCCTTGGTATCCCACTCTAGTAACTAAAGGGACAGGTCCCTTTGGCCGGAACCTTTGGGAAGGAGCTGGGGCGCAGGGACAGCGCTGGGAGAGCCCATCCACAGCGGGAAGTGGGAGCCAGCGGACTTTGGATCTGGGGGCCCCTCCTGGCTTTGGGCAGCAGTCTAGGGGCTGAGGCGTGACTTCGACTTCTCTGGCTGCC…
Fosb:ENSMUST00000003640	R	chr7:19,300,596-19,312,451	-308 238	547	55	GGCCCAGTGTTTGTTTGGTATCCTAGCAAATCACCAACTACCCACACACACC	29	61	48	GGAGAGCAGAGGGGCGCGATCCAGAAATCACCAACTACCCACACACACC	26	65.5	65	CTACCCCACCTTCCTCATTCTCTAGCCCACAGAAAGAAAGTCTATCCTCCG	28	59.8	50	R	chr7:19,300,596-19,312,451	-308 238	547	55	GGCCCAGTGTTTGTTTGGTATCCTAGCAAATCACCAACTACCCACACACACC	29	61	48	GGAGAGCAGAGGGGCGCGATCCAGAAATCACCAACTACCCACACACACC	26	65.5	65	CTACCCCACCTTCCTCATTCTCTAGCCCACAGAAAGAAAGTCTATCCTCCG	28	59.8	50	TTGCTAGGATACCAAACAAACACTGGGCCGCGCTGGCCGAGCTCCTTATATGGCTAATTGCGTCACAGGAACTCCGGGGAGGGCGGGGCGGGATCCCCTCCCGCGAAGCCCCTCAGAACGCAGCCTTGGGGACCCCCGAGACCCCCAGGGTCACACTATGGGCAGGTGGCAGGTGCACGAGGCCCTGGAGGGCGCCACAAGGAGCTCAGTCGGCGGGAAGGGAGAGTTTGGGAGGTTTGTGCATGGAGTTGCGGGTGACGCAAGCGCGGGGGCGGGTCCCGGAGGCATAAATTCAGCCCGGCAGCTCCCGGTTTCATTCATAAGACTGGAGCGGCTACGCCGGGGACACGCGGAGCCGGGGCTTGCTGGACTTGACTACTGGTGACTCTTTCTTTTTCT…
Fyb:ENSMUST00000090461	F	chr15:6,577,471-6,665,404	-510 144	655	44	AAAGTGCGTTTGCTGTCGGGGAGGTGTTAATCACCAACTACCCACACACACC	29	64.1	51	TTCCAGAAGGCGAGCTTTGTCCTGCAAATCACCAACTACCCACACACACC	27	62.6	51	CTACCCCACCTTCCTCATTCTCTACTTTGAAGGGCCTGCTGCTGGTGGC	26	65.3	61	F	chr15:6,577,471-6,665,404	-510 144	655	44	AAAGTGCGTTTGCTGTCGGGGAGGTGTTAATCACCAACTACCCACACACACC	29	64.1	51	TTCCAGAAGGCGAGCTTTGTCCTGCAAATCACCAACTACCCACACACACC	27	62.6	51	CTACCCCACCTTCCTCATTCTCTACTTTGAAGGGCCTGCTGCTGGTGGC	26	65.3	61	TAACACCTCCCCGACAGCAAACGCACTTTAAACGCAACAGGAACAGGGAAGCACGGGCCAGCACACTGATGCTAAGCATTGCTTTGCTGGGTTAAAAAAAAAAGCATGTAGCCTGAGTTTACAGTGCCTACTTTCGTTTTGAAGTCCAGTTTCCACATGAGTCTCAGTTGTAAAAAGTGGGAAAATCCATTTGGTAGCCACCGCTGTATGTTTTTCAGTGAAGCAAAAAATGTAAACAAATACAGAATCAGATATCTCCAACAAGATAGCGAGGCAGACCAGGAAAGAGAAGAGAAACGTTTTTTAAGATAAATGATTGTGTCCCTGTACGACCAACAACAGAAGTTTAAACACAGCCCTAGCCTTTCCTTCGCGAGAAACATTCACAACTTGTTTTGC…
Gpnmb:ENSMUST00000204260	F	chr6:49,034,277-49,073,029	-410 129	540	52	GACAGCCCGCGTTCTCTTCCCCCAATCACCAACTACCCACACACACC	24	64.5	66	TTGGGTCAACGAGTGTAAGCGCCCAGAGAATCACCAACTACCCACACACACC	29	64.8	55	CTACCCCACCTTCCTCATTCTCTAGGACGGGACTCACGCTTGGCAGC	24	65	66	F	chr6:49,034,277-49,073,029	-410 129	540	52	GACAGCCCGCGTTCTCTTCCCCCAATCACCAACTACCCACACACACC	24	64.5	66	TTGGGTCAACGAGTGTAAGCGCCCAGAGAATCACCAACTACCCACACACACC	29	64.8	55	CTACCCCACCTTCCTCATTCTCTAGGACGGGACTCACGCTTGGCAGC	24	65	66	TGGGGGAAGAGAACGCGGGCTGTCCAGATTCTGGAAAGATGTTTCAGTGTGAGTACCGAAGTGACACAAAAGAGAAACCACAAAGTCCACCAACGACCAGGTTTCGTTTGGTAAAGAATGTCAGAACAGGATGTTAGAAAGCTCCCTTTAAGCTAGGAAAGATGGAGGGGGAGGGAGAGAAAGGGGGGAGGAGCAAATGTGGCATCACAAAATGAAAACACCGTGCATCCGAAGTCAATAAATAGATGCCAGGGGCAAGTGACTCATGAGCACGAGTTGTTAAGCGATGGAATTTGGGAGATCAAGCCACACTGCTTAAAACATCACATGATCTCCCTCTGGCCCCGTATTTCATAAAACAGAGCGGATCGCAGGAGGCCGACACTGTGACTCCTGGTG…
Gprc5b:ENSMUST00000008878	R	chr7:118,969,947-118,997,611	-344 339	684	65	CAGCAGGTCTTGGACAAGGTTCTACTGCAATCACCAACTACCCACACACACC	29	62	51	CGCACTGTGGCACCCCTCACTCGAAATCACCAACTACCCACACACACC	25	64.7	64	CTACCCCACCTTCCTCATTCTCTACCCCACGGCTTCTGCAGATGTACCCC	27	65.5	62	R	chr7:118,969,947-118,997,611	-344 339	684	65	CAGCAGGTCTTGGACAAGGTTCTACTGCAATCACCAACTACCCACACACACC	29	62	51	CGCACTGTGGCACCCCTCACTCGAAATCACCAACTACCCACACACACC	25	64.7	64	CTACCCCACCTTCCTCATTCTCTACCCCACGGCTTCTGCAGATGTACCCC	27	65.5	62	TGCAGTAGAACCTTGTCCAAGACCTGCTGCCGGTGTGTGAGGGGAGTGCCCCTCTAGGATCCTCGTAGGAATATTGCGTCCTATGTGGCTGAGGATGTTTCTACAGATCAATCTGAGCAACTGTGCGTCTGGACTCTTAATAGGGAGGAGGAGATGTCCTCGAATTTGGGGCACCAGGAGTTTTGGGTGAGAAAGCCGTCTTAGCGCTCCGAGCAAGCCAGGAAGGCGCCTGGGGATGCGAGCAAGCTGTGGCTCTGGTCCTGGTGGTGAGCAGAGCTGCAGACCCGGCAGGGGCGGGGCTTGCTGGGGCGGGGCCTAACGGAGAGGCGGGGCCGCGGCTGCTGCAgcgcgggccgggccagggggcgcctcgcgcggccgcAGCTCGGAAGGGCGATG…
Hdac3:ENSMUST00000043498	R	chr18:37,934,872-37,957,416	-428 117	546	61	GGTGGTCAAAGCCTCTCCTGACCTCTCGAATCACCAACTACCCACACACACC	29	64.2	58	GCCCACATCGGGGTCGTAGAAATACGCCAATCACCAACTACCCACACACACC	29	65.3	58	CTACCCCACCTTCCTCATTCTCTACGGTCTTGGCCATGGTGCTGGGG	24	65	66	R	chr18:37,934,872-37,957,416	-428 117	546	61	GGTGGTCAAAGCCTCTCCTGACCTCTCGAATCACCAACTACCCACACACACC	29	64.2	58	GCCCACATCGGGGTCGTAGAAATACGCCAATCACCAACTACCCACACACACC	29	65.3	58	CTACCCCACCTTCCTCATTCTCTACGGTCTTGGCCATGGTGCTGGGG	24	65	66	TCGAGAGGTCAGGAGAGGCTTTGACCACCAGTCTAGCCCTCACGTCTGGCAAAGGTCCTGCACTCAGATTGCCCAGACGAGTGGGAAAAGCCAGCAATCTTCCTAGCTCACTGCGGGAAATTTGGCTTTCTGCACCTGAGAAGGGCAGGGTGGCCAGATCCTCCGAGGTTCCTAGAGAGGAACCACGAGTCCAAGACCTGTTTGAGGCTAGCAGCTGGACGGAATGGCTCGGGTTCCCGAGGATATGACCCTCGCCCCGAAAGAAGCTGCTCTTGCATTCTATGAATGGTGCCACGGGTCCCCTTCCAGGTTCTGAGTCTCAAGCCTCGGAATCTGGACCAGGACAGCAAAATGAGGGGCGGAACTCCAGAAAGGGGCGTGGCCTAAGCGTAGCCTTGG…
Htr2a:ENSMUST00000036653	F	chr14:74,638,440-74,711,594	-470 141	612	48	ACTTTTCTTCATCTCAAACCTGTCGCCAAATCACCAACTACCCACACACACC	29	59.2	41	CTGCTTGCTGAGGCGAGCGCACAATCACCAACTACCCACACACACC	23	64.4	65	CTACCCCACCTTCCTCATTCTCTAGAGAGGAATCAGTCACTAGGGAGCCCCT	29	62.6	55	F	chr14:74,638,440-74,711,594	-470 141	612	48	ACTTTTCTTCATCTCAAACCTGTCGCCAAATCACCAACTACCCACACACACC	29	59.2	41	CTGCTTGCTGAGGCGAGCGCACAATCACCAACTACCCACACACACC	23	64.4	65	CTACCCCACCTTCCTCATTCTCTAGAGAGGAATCAGTCACTAGGGAGCCCCT	29	62.6	55	TTGGCGACAGGTTTGAGATGAAGAAAAGTAAGCTAGTTACAGGATGCATACACATAGCAATAGTGTGTGTGCTTAAATGCATTTAAGTAACTAAAAATTGTTCTGATAGTTTATCAGTTATTGCCACAGACTTCCTGATTCCTCTGAACTCATGTCGCCACGGTCAGCCATCCCTCCTGGACACATCATCACTGGCTTGGATAGAAGTGCTGGATGCTCCCAGATCCCAGGACATGCCGTTTTCTAGCCTTATTTATCTTCTCATTCTTCACCCCTCAGCCTAAAAATATGACTGCCATGTACCCCTCCTGCCTGCTGTCCCCTAAGCTGTCTCCTTGTTCTCTCTTTTTTTAAGGAAAGGTTCCTAATTAACCTGTAGCAGAAAGAATGGGGGCGCGC…
Ighm:ENSMUST00000177715	R	chr12:113,416,458-113,425,130	-439 81	521	53	GTGGGGGAGGGGCTCAGGCTTCTGTAATCACCAACTACCCACACACACC	26	64.7	65	GCAGGAAGTCCCGGGCCAGGCAATCACCAACTACCCACACACACC	22	65.2	72	CTACCCCACCTTCCTCATTCTCTAGCCCATGGCCACCAGATTCTTATCAGAC	29	61.8	51	R	chr12:113,416,458-113,425,130	-439 81	521	53	GTGGGGGAGGGGCTCAGGCTTCTGTAATCACCAACTACCCACACACACC	26	64.7	65	GCAGGAAGTCCCGGGCCAGGCAATCACCAACTACCCACACACACC	22	65.2	72	CTACCCCACCTTCCTCATTCTCTAGCCCATGGCCACCAGATTCTTATCAGAC	29	61.8	51	TACAGAAGCCTGAGCCCCTCCCCCACCTCCACCTACCTATTACTTTGGGATGAGAATAGTTCTCCCAGCCAGTGTCTCAGAGGGAAGCCAAGCAGGACAGGCCCAAGGCTACTTGAGAAGCCAGGATCTAGGCCTCTCCCTGAGAACGGGTGTTCATGCCCCTAGAGTTGGCTGAAGGGCCAGATCCACCTACTCTAGAGGCATCTCTCCCTGTCTGTGAAGGCTTCCAAAGTCACGTTCCTGTGGCTAGAAGGCAGCTCCATAGCCCTGCTGCAGTTTCGTCCTGTATACCAGGTTCACCTACTACCATATCTAGCCCTGCCTGCCTTAAGAGTAGCAACAAGGAAATAGCAGGGTGTAGAGGGATCTCCTGTCTGACAGGAGGCAAGAAGACAGATT…
Igkv12-44:ENSMUST00000103367	R	chr6:69,812,531-69,817,554	-351 252	604	40	CAGTTAGCTGTAGATGCTATTGTGGCCAATCACCAACTACCCACACACACC	28	58.8	46	CAGATGCAGATAGGGAGGCTGGAGACTGAATCACCAACTACCCACACACACC	29	62.3	55	CTACCCCACCTTCCTCATTCTCTAGTCATCTGGATGTCACATCTGGCACCT	28	61.1	50	R	chr6:69,812,531-69,817,554	-351 252	604	40	CAGTTAGCTGTAGATGCTATTGTGGCCAATCACCAACTACCCACACACACC	28	58.8	46	CAGATGCAGATAGGGAGGCTGGAGACTGAATCACCAACTACCCACACACACC	29	62.3	55	CTACCCCACCTTCCTCATTCTCTAGTCATCTGGATGTCACATCTGGCACCT	28	61.1	50	TGGCCACAATAGCATCTACAGCTAACTGTGAAAGAATAATGGAAGCAGTTATGTACTGCCTAGAAAAGTATGATGTCCAAATCATGTCGACATGGAGGAAAATACAACAAAGACACTCTACATAGAACATGATAGAAATCAAAATAAGGTGTAAGACATAGAACATTAGTTTTGTTTGTTGTTCAAAGAGACTCACATTCCCACAAATAAATCTGTACTGCATCTCAGTTGGAGACATATGAGAGCCACAGGTCTGCAATAAGCTACTGACCTGATGATTTCTGCAGCTGTGCCTACCCTTTGCTGATTTGCATGTACCCAAAGCATTTCCTACTGACATGAGGATTTCTTCATAGTCAGGTCACACCCTGTGCTGTAATCAGCATCACACTGAAAACA…
Igkv12-46:ENSMUST00000103365	R	chr6:69,762,423-69,767,422	-367 232	600	41	AGTTAGCTGTAGATGCTATTGTGGCCATAATCACCAACTACCCACACACACC	29	57.8	41	CCCACAGATACAGATAGGGAGGCTGGAGAATCACCAACTACCCACACACACC	29	61.6	55	CTACCCCACCTTCCTCATTCTCTACTGAGTCATCTGGATGTCACATCTGGCA	29	61.1	48	R	chr6:69,762,423-69,767,422	-367 232	600	41	AGTTAGCTGTAGATGCTATTGTGGCCATAATCACCAACTACCCACACACACC	29	57.8	41	CCCACAGATACAGATAGGGAGGCTGGAGAATCACCAACTACCCACACACACC	29	61.6	55	CTACCCCACCTTCCTCATTCTCTACTGAGTCATCTGGATGTCACATCTGGCA	29	61.1	48	TATGGCCACAATAGCATCTACAGCTAACTGTGAAAGGATACTGGAACCAGTTATGTACTGCCTAGAGCAGTATGATACCTCAATAACCTCTAAATGGAGGAAAATAGAAAGAAGAAACTCTACTTAGAACATGATAGAAATCAAAATAAGGTGTAAAACATAGAACATTAGTTCTGTTTGTTGTTCAAAGAGACTCACATTCTCACAAGTAAATCTGTACTAAGAGACATATGAGAACCACAGGTCTGCAATAAGCTACTAACATGATGATTTCTGCAGCTGTGCCTACCCTTTGCTGATTTGCATATACCCAAAGCATAGCCCACTGACATGAAGACTTCTTCATAGTCAGATCACACCATGTGCTGGAGTCAGCCTCACACTGATCACACACAGACA…
Igkv4-69:ENSMUST00000103349	R	chr6:69,281,694-69,286,719	-436 51	488	36	AGTGGGTACTGGGAGGAGAAAAAGGAAAAATCACCAACTACCCACACACACC	29	59.4	44	TCTGATCTCAAATTCCCTGCCCTCTGTTAATCACCAACTACCCACACACACC	29	59.1	44	CTACCCCACCTTCCTCATTCTCTACCTGAAGCACTGATTAGCAGGAAGCT	27	60	48	R	chr6:69,281,694-69,286,719	-436 51	488	36	AGTGGGTACTGGGAGGAGAAAAAGGAAAAATCACCAACTACCCACACACACC	29	59.4	44	TCTGATCTCAAATTCCCTGCCCTCTGTTAATCACCAACTACCCACACACACC	29	59.1	44	CTACCCCACCTTCCTCATTCTCTACCTGAAGCACTGATTAGCAGGAAGCT	27	60	48	TTTTCCTTTTTCTCCTCCCAGTACCCACTCATTCAAGTCCTTCCTCATTCCCTCAATCTTTGCTATAAGTAAAATGTTTGATCAAGCTTTGACTTAAATTTGCAGACTCGGGGGCTGTCGATCTTTATAAATAAATGTAATTTATTTGAAAAGTGCTCTCAGATTCTCTCAGATAATAAATAGAACAGGAATTAAACAGTTTCAGGGCACATGAAATACTGAGAATGGTGATTATTCAGAGTAGTTTTAGATGAGTGCATCTTCATGAATCTCCAGCCCATATTCTCCCATGTGTTTATAAGCCAAGAACTGCCTAGACTGTATCTTGCGATTTGCATATTACATTTTCAGTAACCACAAATATCTCACAGTTGGTTTAAAGCAAAGTACTTATGAGAA…
Igkv8-24:ENSMUST00000103384	R	chr6:70,214,758-70,219,821	-577 236	814	36	TCCAAAATAAACATGTGACAGAGATGTGAATCACCAACTACCCACACACACC	29	55.5	34	ATGTCTGCACAGGCACCTGCAATAATTAAATCACCAACTACCCACACACACC	29	59.4	41	CTACCCCACCTTCCTCATTCTCTATAGGCAGTGAAAATGCATAGATACACAA	29	55.4	34	R	chr6:70,214,758-70,219,821	-577 236	814	36	TCCAAAATAAACATGTGACAGAGATGTGAATCACCAACTACCCACACACACC	29	55.5	34	ATGTCTGCACAGGCACCTGCAATAATTAAATCACCAACTACCCACACACACC	29	59.4	41	CTACCCCACCTTCCTCATTCTCTATAGGCAGTGAAAATGCATAGATACACAA	29	55.4	34	TCACATCTCTGTCACATGTTTATTTTGGAATTTGGGGCCCTACTGTCTGAGGCACTGTTCATATTCTCATTAGAAGAGTCGATTTGGAGATTGGAGACAATGAACAAATTTAGCTTCAATATTTTTTGACTTTCCTCTTTCCCTTCCTACCGATTGCTATCTTTTATAGGACATTTTCATACTCTGTTTTGTTTTGTTTTTTCTTATATCCTTGTGATTTCTCTCAGCTTATTATGTTTTCTAGAATGGTCAACCTGAGATAGGTCTCCTAAAATTTCTACAAAAGTCACCTGATTTAAGTATGTCTTAGATTTTAACCCAAACCTACTAGTTTCTGTAGTAGATTTCTGTTGGTGATGAGGAAGCCAATCACTTTCAGTGTTTTCTTATGCTCTCTCT…
Igkv9-120:ENSMUST00000103316	F	chr6:68,047,583-68,052,556	-409 173	583	36	TGTTCCCTATGAAGTGTTTACAGTAGACAATCACCAACTACCCACACACACC	29	55.8	37	GGTCATCTGGATGTCACATCTGGTACCTAATCACCAACTACCCACACACACC	29	59	48	CTACCCCACCTTCCTCATTCTCTAGGAGTGGAGACATAATGAATATCCACAT	29	55.6	37	F	chr6:68,047,583-68,052,556	-409 173	583	36	TGTTCCCTATGAAGTGTTTACAGTAGACAATCACCAACTACCCACACACACC	29	55.8	37	GGTCATCTGGATGTCACATCTGGTACCTAATCACCAACTACCCACACACACC	29	59	48	CTACCCCACCTTCCTCATTCTCTAGGAGTGGAGACATAATGAATATCCACAT	29	55.6	37	TGTCTACTGTAAACACTTCATAGGGAACACATACTATTTTTTTAACCAATCAGAATTATTTAAGTGAGTTAATATCTAATAGTTTCTTCTCTGCTGTATATTCCCTGACAGCAGGATATTCTATATTACAGCATTATATCTTTGAAATATATTACTCAAAATAGACTACCTACATTAAAAATGCCATCTATAATTATAATCTTTGATATGAAATTCATCCTCTGGAGACATACAAGTGGTTTGACCTCAGGTATCTTGTGCTAAGTTCTCAGATCAGTAAGCCTTGCAGCTGTGACCAATCCTAACTGCTTCTTAATAATTTGCATACCCTCACTGCATCGCCTTGGGGACTTCTTTATATAACAGTCAAACATATCCTGTGCCATTGTCATTGCAGTC…
Iglv1:ENSMUST00000103746	R	chr16:19,082,917-19,087,900	-503 88	592	34	ATGAATTGGGAAATGGTCTGAAAAGGGTAATCACCAACTACCCACACACACC	29	56.9	37	ACCCACTGCAGTGTAGAAAGGCTGCTGAATCACCAACTACCCACACACACC	28	63.4	53	CTACCCCACCTTCCTCATTCTCTACCTGAGCTGAGAGCCAGGAGAGAGAGT	28	63.1	57	R	chr16:19,082,917-19,087,900	-503 88	592	34	ATGAATTGGGAAATGGTCTGAAAAGGGTAATCACCAACTACCCACACACACC	29	56.9	37	ACCCACTGCAGTGTAGAAAGGCTGCTGAATCACCAACTACCCACACACACC	28	63.4	53	CTACCCCACCTTCCTCATTCTCTACCTGAGCTGAGAGCCAGGAGAGAGAGT	28	63.1	57	TACCCTTTTCAGACCATTTCCCAATTCATATTTATAATTATATCATTTCCCAGATTTAGACTCATTATACTACACACATTAATCTTCTTCCATGAACTGACCATTGGGATGAACAAACACAGTATAAGTCACTTTTCCATAATTAATATACTTAACTAGAAAATCTATAAAAACTTTGCATTTTTCTCCTTATTTATTCCTTTACACTGACCTACATATTTGTAATGCTGTGAGTAGGGCATTATCATGTGGTAAAACATAATTTTCGTTACTATTGTCACTCTAGAATATGGATAGTGGGTGTTTATGACTCTGGATAAGCCTGAACAATTGATGATTAATGCCCCTGAGCTCTGTTCTTAGTAACATGTGAACATTTACTTGTGTCAGTGTAGTAGA…
Il10:ENSMUST00000016673	F	chr1:131,017,445-131,027,074	-490 108	599	42	CACTCAGTTACCCAAAGGAAACCCCGAGAATCACCAACTACCCACACACACC	29	61.6	51	GTACTGGCCCCTGCTGATCCTCATGCCAATCACCAACTACCCACACACACC	28	65.1	60	CTACCCCACCTTCCTCATTCTCTAGTCAGTAAGAGCAGGCAGCATAGCAGTG	29	62	51	F	chr1:131,017,445-131,027,074	-490 108	599	42	CACTCAGTTACCCAAAGGAAACCCCGAGAATCACCAACTACCCACACACACC	29	61.6	51	GTACTGGCCCCTGCTGATCCTCATGCCAATCACCAACTACCCACACACACC	28	65.1	60	CTACCCCACCTTCCTCATTCTCTAGTCAGTAAGAGCAGGCAGCATAGCAGTG	29	62	51	TCTCGGGGTTTCCTTTGGGTAACTGAGTGCTAAGGTGACTTCCGAGTCAGCAAGAAATATCGGACGTTCAACCCAGGTTGAGTGGAGGAAACAATTATTTCTCAATCCTAATATGTTCTGGAATAGCCCATTTATCCACGTCATTATGACCTGGGAGTGCGTGAATGGAATCCACAGATGAGGGCCTCTGTACATAGAACAGCTGTCTGCCTCAGGAAATACAACTTTTAGTATTGAGAAGCTAAAAAGAAAAAAAAATTAAAAGAGAGGTAGCCCATACTAAAAATAGCTGTAATGCAGAAGTTCATTCCGACCAGTTCTTTAGCGCTTACAATGCaaaaaaaagggaaaggaaaaaaaaaaagaaagaaaTTAAACTCAAAAATTGCATGGTTTAGA…
Il1r2:ENSMUST00000027243	F	chr1:40,082,298-40,127,331	-386 243	630	51	GACACAAGATCCCCACTCCCACCCCCAAATCACCAACTACCCACACACACC	28	64.8	60	GTGAGGAGACCGCTCACCCAGAGGAAATCACCAACTACCCACACACACC	26	63	61	CTACCCCACCTTCCTCATTCTCTAGCTAGGAGACTCATAGAGGGTTGCCTGA	29	61.3	51	F	chr1:40,082,298-40,127,331	-386 243	630	51	GACACAAGATCCCCACTCCCACCCCCAAATCACCAACTACCCACACACACC	28	64.8	60	GTGAGGAGACCGCTCACCCAGAGGAAATCACCAACTACCCACACACACC	26	63	61	CTACCCCACCTTCCTCATTCTCTAGCTAGGAGACTCATAGAGGGTTGCCTGA	29	61.3	51	TTGGGGGTGGGAGTGGGGATCTTGTGTCCCACTCATTTAAAACCCTCCTTTTCTCTTTAATGGGACCATGGTTGGGTTTTAAGCAGCATCCAGCAGATGGGGTGAAATCTTGCCTGTGAAACTGTTTACAACTTCTTCATGTACAGCCAGCATCACTTTAAAATGTGTTCTTGGCTGGAAGCATGCCATTCTAGCGacacacacacacacacacacacacacacacacacacTCAAATAAGGAAACTCAGAGTTTCCTAGGCCACTTCCCCATATGGCAAGGATGTACGCACAAAGCACCATGAGCAGGGTGCTCCCCGTGAGCAGGGAAAAGGTGTGTCCACCACCACCCAATTAGAGTGAGTGACACAGGCCAGTTAGGAAACCACAAGCAGGAGCC…
Il1rl2:ENSMUST00000194296	F	chr1:40,322,290-40,369,662	-383 116	500	45	CAATAAAGGCTTGCCCCATCCTGTGAGCAATCACCAACTACCCACACACACC	29	62.8	51	TGAGACTGTACTCACAGAGGTCTGAAGGAATCACCAACTACCCACACACACC	29	59.7	48	CTACCCCACCTTCCTCATTCTCTACAATTTCAGCTTTGTTTGGAGTGGCCAG	29	60.5	44	F	chr1:40,322,290-40,369,662	-383 116	500	45	CAATAAAGGCTTGCCCCATCCTGTGAGCAATCACCAACTACCCACACACACC	29	62.8	51	TGAGACTGTACTCACAGAGGTCTGAAGGAATCACCAACTACCCACACACACC	29	59.7	48	CTACCCCACCTTCCTCATTCTCTACAATTTCAGCTTTGTTTGGAGTGGCCAG	29	60.5	44	TGCTCACAGGATGGGGCAAGCCTTTATTGAGAAGGACCACACCTCAAATGTTTAAATCCCGCAAGTATAATGCTTTTATTAAAAAGTAAGTTATGTAAGTGCACAGTATAGTAAATTTTATACAGTGACTAGGAAATCTTATGTAAGAATATCTTACATTGCTTAAGGAATTTCCTGCTTCTCCCTCTCTGCTCTCCACCCCCACACACCACTCAGACACACACAAAGGGAGGGGGAGGGGAGAGAATAAGCACCAAGCTGAAGACTGGGAGTTTGGGTTTGGGCGGACAGAGACCGGAAGCTGGGAGATGATGGCTTCTGATGTTTGTTGCTTACGCGACACAGCTTGTTTGGAATTATGTGGCCCTTGACAACTGCGTGGCACACACTTCAAGATAC…
Il4ra:ENSMUST00000033004	F	chr7:125,549,720-125,581,574	-454 113	568	53	GCTAGCTAAGCCATCCCATGGGCTTGCCAATCACCAACTACCCACACACACC	29	65.6	58	GCCGCCTGGTGTCCCTTATTTACATGCGAATCACCAACTACCCACACACACC	29	64.3	55	CTACCCCACCTTCCTCATTCTCTACGCCCCACCCCGTGCACG	19	64.6	78	F	chr7:125,549,720-125,581,574	-454 113	568	53	GCTAGCTAAGCCATCCCATGGGCTTGCCAATCACCAACTACCCACACACACC	29	65.6	58	GCCGCCTGGTGTCCCTTATTTACATGCGAATCACCAACTACCCACACACACC	29	64.3	55	CTACCCCACCTTCCTCATTCTCTACGCCCCACCCCGTGCACG	19	64.6	78	TGGCAAGCCCATGGGATGGCTTAGCTAGCAAAGGCAAGGCTGgtcacagttgcgctgctgtgggcgagagaacaacttcgtgatgtcagttctttcttttcacttttgcgtggtttctagggatagatcttgcactctcaggcttgcgggccatctcatcaacccttaagcaagtttcctaacagatccatgcctcagcttcttcatctgaaaagggatagtTGCGCATGACTCCCTCTTGGTAGTAGCAGCAAGGTTCCTGCCTGAACCTAGCAGGAGACACTCGCTCTTAATTGATGAGTTGTTTTGCTTTCTGGCACAGACGCTGAGTAAACATTGGGAAAATGAGCAACAGCCGCAAACACAAGCCAAGCTGGTCTGTAGGGAAAGGGCAAAGAT…
Il6:ENSMUST00000026845	F	chr5:30,010,714-30,022,075	-539 220	760	46	CCACCCCCAGCACCCAACCTGGAATCACCAACTACCCACACACACC	23	64.4	69	AGGGAAAACCGGCAAGTGAGCAGATAGCAATCACCAACTACCCACACACACC	29	63.6	51	CTACCCCACCTTCCTCATTCTCTACAGTTGGGCGCCTGCTGCTAGCT	24	64.8	62	F	chr5:30,010,714-30,022,075	-539 220	760	46	CCACCCCCAGCACCCAACCTGGAATCACCAACTACCCACACACACC	23	64.4	69	AGGGAAAACCGGCAAGTGAGCAGATAGCAATCACCAACTACCCACACACACC	29	63.6	51	CTACCCCACCTTCCTCATTCTCTACAGTTGGGCGCCTGCTGCTAGCT	24	64.8	62	TCCAGGTTGGGTGCTGGGGGTGGGAGAGGGAGTGTGTGTCTTTGTATGATCTGAAAAAACTCAGGTCAGAACATCTGTAGATCCTTACAGACATACAAAAGAATCCTAGCCTCTTATTCAtgtgtgtgtgtgtgtgtgtgtgtgtgtgtgtgtgtgtgtgtgtgtgtatgtgtgtgtCGTCTGTCATGCGCGCGTGCCTGCGTTTAAATAACATCAGCTTTAGCTTCTCTTTCTCCTTATAAAACATTGTGAATTTCAGTTTTCTTTCCCATCAAGACATGCTCAAGTGCTGAGTCACTTTTAAAGAAAAAAAAGAAGAGTGCTCATGCTTCTTAGGGCTAGCCTCAAGGATGACTTAAGCACACTTTCCCCTTCCTAGTTGTGATTCTTTCGATGCTA…
Irf8:ENSMUST00000160943	F	chr8:120,733,958-120,757,504	-339 308	648	62	TCCTCGGGGTGTCGTTCAGGTTTGGAGAATCACCAACTACCCACACACACC	28	64.3	57	GAGCCCAGTCGCGAGCTTTGGATAGTTCAATCACCAACTACCCACACACACC	29	63.8	55	CTACCCCACCTTCCTCATTCTCTATGCATGGAAGCCGGGCTGCCG	22	64.5	68	F	chr8:120,733,958-120,757,504	-339 308	648	62	TCCTCGGGGTGTCGTTCAGGTTTGGAGAATCACCAACTACCCACACACACC	28	64.3	57	GAGCCCAGTCGCGAGCTTTGGATAGTTCAATCACCAACTACCCACACACACC	29	63.8	55	CTACCCCACCTTCCTCATTCTCTATGCATGGAAGCCGGGCTGCCG	22	64.5	68	TCTCCAAACCTGAACGACACCCCGAGGATGATCCGTGCATCACCAGCCTCCTTGACCTTAGGCAGACGCCCCAGCCCCCCGGCCATTTTTGGGGCAGCCCCCTCCCCCGCCGCCCCCGGAGTAAAGAGAGAAAAGGACTCCACGGGGTCGGGGACGTGCAAAAGTGATTTCTCGGAAAGAGAGCGCTTCAGAGAAGGCGGATTTGGCAGGCTGCGCTGATTGGGCCGCGCCAGCGCCCCTCCCGCTCCTCAATTAGCTCGCGCGACCGTCGCTCTGCGCGCGGGACCCGCCTTCTCCCCCGCCCCATCTATAAAAGCAGGCGCGCGCGTACGGGCCTCCAGGAGCCCGCGGGCGGTCCCGGAGGCGCGGGCAGCGTGGGAACCGGCGGCAGGTAGGACG…
Jun:ENSMUST00000107094	R	chr4:95,046,934-95,054,622	-561 37	599	64	CCCGAGAAAGGGCTGAATGATCTGAGTGAATCACCAACTACCCACACACACC	29	61.5	51	GCCAGGCTGTCTCTGCCACACTCAATCACCAACTACCCACACACACC	24	62.7	62	CTACCCCACCTTCCTCATTCTCTAGTGCAACTCTGAGTCCTTATCCAGCCTG	29	61.5	51	R	chr4:95,046,934-95,054,622	-561 37	599	64	CCCGAGAAAGGGCTGAATGATCTGAGTGAATCACCAACTACCCACACACACC	29	61.5	51	GCCAGGCTGTCTCTGCCACACTCAATCACCAACTACCCACACACACC	24	62.7	62	CTACCCCACCTTCCTCATTCTCTAGTGCAACTCTGAGTCCTTATCCAGCCTG	29	61.5	51	TCACTCAGATCATTCAGCCCTTTCTCGGGCgtgcgtgcgtgtgtgtgtgtgtgtgtgtgCCCGCGCGCGGGCGCGCGCCTGTGTGCAACCTTCACTCCCACCCAAGCTCTCCGCCCCCGGCCACTAGCGCGCCTCCCCTGCTTTCTGGATCCCCGCGTCTCGGTCCCAGTCCCCAGCCCTGAACTTGAGCCCGCCTCCGACAGACTCCGCAAGGGTCCTGCCGACCGGCAGCCTCCGTCACTAGACAGCCAAACCAAGACGTCAGCCCACAATGCACCGGGCGGGCCGGGAAAGACGCGCCGGGGAGGGAACCCGGGAACACAAGCCGAAGCTGAGCGCGGGAGGGGGGGGGGGGAGGAGGAGAAAGAAGGGCCCAACTGTAGGAGCGCAGCGGAGCAT…
Kdm6b:ENSMUST00000094077	R	chr11:69,396,408-69,416,075	-442 87	530	52	GTGTAGGCAGGTTCTGGCAAGCGGCAATCACCAACTACCCACACACACC	26	65.1	61	TGGAACAAGCACTCCAGCAGTGGGTTACAATCACCAACTACCCACACACACC	29	63.4	51	CTACCCCACCTTCCTCATTCTCTAGCAGAAGTGGGGTGGGTCCTATGGGC	27	65	62	R	chr11:69,396,408-69,416,075	-442 87	530	52	GTGTAGGCAGGTTCTGGCAAGCGGCAATCACCAACTACCCACACACACC	26	65.1	61	TGGAACAAGCACTCCAGCAGTGGGTTACAATCACCAACTACCCACACACACC	29	63.4	51	CTACCCCACCTTCCTCATTCTCTAGCAGAAGTGGGGTGGGTCCTATGGGC	27	65	62	TGCCGCTTGCCAGAACCTGCCTACACCAGCCTAAGGGAACTGGAAGGGTCAGAGTCCAAAAGGTGGTGTTGACTATCTGGTGTCTTGTTAGGGTTGGAGGTAGCAGAACTGAAGGCCTAGGGTCCACATGCCCTGGGGGCAGGAACTAAGGTTGCTTGACAGTAGATGTCCCCTGTAGCTGGGCCTGAGCCAGAATATCAGTCTAGTCAGAAAAGGGCGACGTGGGTTGGTACTGAGGTGCCACCCTATGCTTCCTTACTACCTGAACCAGGCTGCTTCCTAAAGGAAAGGTTGGAAGATGGCTTTTTTCCAGGTTGCCATGGAAACCGAATCTCCCATCTCATCTGACCTCTAGAGCCTGGTTTCTCAATGAGGGGGACCAGGAAGGAAGGGAACTCC…
Lcn2:ENSMUST00000050785	R	chr2:32,382,533-32,390,197	-401 73	475	56	ACACCTGCTGTAAGCCAAAGCCATCTGAAATCACCAACTACCCACACACACC	29	62.2	48	ACACATGACACTCAGGGCCATGGTTTCCAATCACCAACTACCCACACACACC	29	63.5	51	CTACCCCACCTTCCTCATTCTCTACAGCTACTAGGTCTGATGTGTGCTGGAG	29	61.1	51	R	chr2:32,382,533-32,390,197	-401 73	475	56	ACACCTGCTGTAAGCCAAAGCCATCTGAAATCACCAACTACCCACACACACC	29	62.2	48	ACACATGACACTCAGGGCCATGGTTTCCAATCACCAACTACCCACACACACC	29	63.5	51	CTACCCCACCTTCCTCATTCTCTACAGCTACTAGGTCTGATGTGTGCTGGAG	29	61.1	51	TTCAGATGGCTTTGGCTTACAGCAGGTGTGGGTGTGGGGTAGGAGGCAGGGGGTAGGGGTGGGGGAAGCCTGTACTATACTCACTATCCTGTTTCTGACCCTCTAGGACTCCTACAGGGTTATGGGAGTGGACAGGCAGTCCAGATCTGAGCTGCTGACCCACAAGCAGTGCCCTGTGCCTGCCAGAATCCAAAGCCCTGGGAATGTCCCTCTGGTCCCCCTCTGTCCCCTGCAGCCCTTCCTGTTGCTCAACCTTGCACAGTTCCGACCTGGGGGAGAGAGGGACAGAAATCTTGCCAAGTATTTCAACAGAATGTACTGGCAATTACTTCATGGCTTCCTGGACTTGGTAAAGGATGGACTACCCCGCCCAACAGGGGGGCTGGCAGCCAGGTAGGC…
Lgals1:ENSMUST00000089377	F	chr15:78,924,325-78,932,565	-406 85	492	56	AGGGGGATGTGTGTATAGATGCCTGCAGAATCACCAACTACCCACACACACC	29	62.2	51	CCTAGACCTTGGAACAGAGGGTCCCGCAATCACCAACTACCCACACACACC	28	64.4	60	CTACCCCACCTTCCTCATTCTCTACTCACACAGGCCATGATTGAAGCTGAAG	29	61.1	48	F	chr15:78,924,325-78,932,565	-406 85	492	56	AGGGGGATGTGTGTATAGATGCCTGCAGAATCACCAACTACCCACACACACC	29	62.2	51	CCTAGACCTTGGAACAGAGGGTCCCGCAATCACCAACTACCCACACACACC	28	64.4	60	CTACCCCACCTTCCTCATTCTCTACTCACACAGGCCATGATTGAAGCTGAAG	29	61.1	48	TCTGCAGGCATCTATACACACATCCCCCTCCCCCACCAGCTGCGCTGGGACCTAGGGGCTTTCTCCCTGCTGGCCCCAGGCCCTATCCCGCCAACTCTTAGGTTTAACTCATCCTTAAACTATTTTCCATTGGCTCCCCCAATCTCTGCCACAGCACAAATCTTTTTTTAGTGGAAAGAGGGATGGAGAAGAATAAGAGGCGGCGCCAGGACCCTGAGGGAGGGGCTAGGAGGGGGGGTCTCCTCTCTGACTGGTCACCTCTGCTCCAAAATTGACTTTATAATCCATAGACTCCACTTCTGGTGGCCCCCATCCTTGTCCTGACATGCAATTGGCTGAACTCCCGGGGAGGGGCGGGACTCACCGGGTCTGATCCAGTTAAAAAGGTCGGAGCGGGCC…
Lgals2:ENSMUST00000044584	R	chr15:78,848,760-78,857,929	-444 60	505	50	CTCCCTTCTCTCATCCATGCTTTTTCTGAATCACCAACTACCCACACACACC	29	58.5	44	TGGGTGCAGAGGGCCAGCATCCTCAATCACCAACTACCCACACACACC	25	65.4	64	CTACCCCACCTTCCTCATTCTCTACCGACATGGTGACAGCTCCTGGCCA	26	65.3	61	R	chr15:78,848,760-78,857,929	-444 60	505	50	CTCCCTTCTCTCATCCATGCTTTTTCTGAATCACCAACTACCCACACACACC	29	58.5	44	TGGGTGCAGAGGGCCAGCATCCTCAATCACCAACTACCCACACACACC	25	65.4	64	CTACCCCACCTTCCTCATTCTCTACCGACATGGTGACAGCTCCTGGCCA	26	65.3	61	TCAGAAAAAGCATGGATGAGAGAAGGGAGAAAAAAGTCTTTGAATGACTCACAGACACACTGAAAATTAGAAGCTTGGACATCTTTTAACAGAGCCAGCCTGTCTTTTTGTGGTTGTAGGAGCTGGGCTCAGCAAAGAGGTTGGATGGCCTGCCAAGATCGGGGTGTTTGTGGTTTGTGTGGGGGTGGCACTAGGGCATCCTCCCTTGGGCTTTGTGGAGTACTGACCACGGAGGCTGGTAGGAATTGCCAGAAGCGGGGCCAGAGGGATGCTCACGATCGAGTCAGAGTGAGTGAGGAGCCATCTTCCTGTTTGTTGAGTGAGTGCCTGCATATACAGACCGGGTGATATTAGGAGATAAAGGTCCAAAGTCCTTATTTATGGCCTCGGGGTGGTTAA…
Lgals3:ENSMUST00000151405	F	chr14:47,365,351-47,383,728	-583 79	663	47	CTCTGGGAGAGAGCATTGTATAGAGCCAAATCACCAACTACCCACACACACC	29	59.3	48	TCTCACCTGCTACAAAGGCATTCTAACTAATCACCAACTACCCACACACACC	29	57.6	41	CTACCCCACCTTCCTCATTCTCTAGGGCAGCGCGCAGGCTCC	19	64.7	78	F	chr14:47,365,351-47,383,728	-583 79	663	47	CTCTGGGAGAGAGCATTGTATAGAGCCAAATCACCAACTACCCACACACACC	29	59.3	48	TCTCACCTGCTACAAAGGCATTCTAACTAATCACCAACTACCCACACACACC	29	57.6	41	CTACCCCACCTTCCTCATTCTCTAGGGCAGCGCGCAGGCTCC	19	64.7	78	TTGGCTCTATACAATGCTCTCTCCCAGAGAGGGCTGTTGTTACTGtttcgtttatttgagacagtctggcctggagttcactctgcaaactcatcagcctcaaactcacaccaatcctcctgctacaggctcccatatggtgggattacaggcaccagacactattcccagctCTCGTTTTGACTCttatttatttatttatttatttatttatttatttatttatttatttatttTCTTTTTTCTTTTCTTAGCTTTGGAGGAACAACTTATTAAGCAAGCCTATGCCTTCCTGGGGGAGAAGAGCCTGACTCGGGAGTAGAGAAAAGGACTGAGTGTGCTGACAGGAAGTGACAAGAGTCCTGAAGTCTGTAACAGTGTGACAGGGAGAACTGATAA…
Lgals9:ENSMUST00000108268	R	chr11:78,960,874-78,987,346	-347 199	547	55	TCAGAAAGACCAAGGGGCAGCATGAGCAAATCACCAACTACCCACACACACC	29	63.7	51	CCTGGATGTGGCCGTTAGCTTTTCCTCAAATCACCAACTACCCACACACACC	29	62.5	51	CTACCCCACCTTCCTCATTCTCTATCACCCCACAACTGCATCCCACAACTCA	29	63.5	51	R	chr11:78,960,874-78,987,346	-347 199	547	55	TCAGAAAGACCAAGGGGCAGCATGAGCAAATCACCAACTACCCACACACACC	29	63.7	51	CCTGGATGTGGCCGTTAGCTTTTCCTCAAATCACCAACTACCCACACACACC	29	62.5	51	CTACCCCACCTTCCTCATTCTCTATCACCCCACAACTGCATCCCACAACTCA	29	63.5	51	TTGCTCATGCTGCCCCTTGGTCTTTCTGAGCACTGTTTTCTCTGCACATACAAAGGTCTGAGGAAGGTCTTTTCCACGGATGCCCACCCAGAGGACAAATGAAGGCTCAGCTCTGCTAGATGGGGTGAGGAAGCAGGCTCAGAAGCACAGCCACTTCTGGCCGAGGCTGTCGAGGAACGCCTGCTGGCCATGTGACTGGTTCTCTGGGCAGAGCACAGGAAGGGAAAGTCAAGGCAGAGCAGGGAACACCCAGTGTCCACTGGTCCTAGGTCCTCCCACTGAGTCCCACCTCCAGCCCTCCACCCTGACATCAGCTTTCTTTTTCTCTAGACACTTCCCTCAGCCACTGAGCTCCTCCCCTTGAAGAAGTGCCAAATAGCTGTGGTTTCTGTTTCCTAG…
Lrp1:ENSMUST00000049149	R	chr10:127,536,061-127,623,548	-396 136	533	65	AAAACTCTATGTCACACCCCAGGATTTCAATCACCAACTACCCACACACACC	29	58.2	41	CCTCTGGCTGCAAAAATGCACAATTGGGAATCACCAACTACCCACACACACC	29	62.3	48	CTACCCCACCTTCCTCATTCTCTAGGAGGCGGGGTGGGGGGTG	20	64.5	80	R	chr10:127,536,061-127,623,548	-396 136	533	65	AAAACTCTATGTCACACCCCAGGATTTCAATCACCAACTACCCACACACACC	29	58.2	41	CCTCTGGCTGCAAAAATGCACAATTGGGAATCACCAACTACCCACACACACC	29	62.3	48	CTACCCCACCTTCCTCATTCTCTAGGAGGCGGGGTGGGGGGTG	20	64.5	80	TGAAATCCTGGGGTGTGACATAGAGTTTTAAAGAGGCACTAGAGCGCAGCTCTCCTTGCCCCTTACCCCATTCCCACCCTTGGCTCTACCGGCTCTAGGGAGCGCTGGGATGAGGTAGACGCAGTTAGAGGACAGGGTGCCCGGGGACTCCCACTCTCGGACCGCTTCCCAGAACTCCAAAGCTTGTAGCGCCTCCGACTCCCCCTCCCCAGGGCAGCGCGCCAAATCAGCGCATGCGCACTGTCAGGATTGCCGCGTAGCTCTTtctccccccccccccacctctttttttctttccccgccccttccctccttccctcctctccctgtcccctccctctcccctctgaacacccccctccctcctcccccccaccccccccccccGCGGCACTTCAG…
Lyz1:ENSMUST00000092162	R	chr10:117,285,697-117,295,268	-378 142	521	43	TTCGTATTACGTTCTGTGTGCATCAAACAATCACCAACTACCCACACACACC	29	57.9	37	ACAGTCAGCCAGCTTGACACCACGGTAATCACCAACTACCCACACACACC	27	63.5	55	CTACCCCACCTTCCTCATTCTCTAGCCATCCATTCCATTCCTTTTCAGAATT	29	57.4	37	R	chr10:117,285,697-117,295,268	-378 142	521	43	TTCGTATTACGTTCTGTGTGCATCAAACAATCACCAACTACCCACACACACC	29	57.9	37	ACAGTCAGCCAGCTTGACACCACGGTAATCACCAACTACCCACACACACC	27	63.5	55	CTACCCCACCTTCCTCATTCTCTAGCCATCCATTCCATTCCTTTTCAGAATT	29	57.4	37	TGTTTGATGCACACAGAACGTAATACGAAGACATGTTGGTGAAAGTAGTTGCTGCTTTTAACTGTAAATATTAGGGTTTTTTTCTTTTAGTCCCTTAACGTCAAATTAAATCGAAGGAAAACCCTCACTTAGAAACAGAAGTCCTTCTCCATTCCTAATGAGCCCAATCTTTAAGCAATTTGAAATAAATTCTGTGCATTTATTCCTGGGCTGCTAGAACAACTCTTATCAAATATATGACAAAGAAGGTCAAGTGCTAAAGTCCATAGATCTGTAGGAACTTCCTGCTTTACGCACAGATCAAATGTAGGAGGCCGCAAGCTGTTGGCAAAGGAGGGACTTGGAGGATGCTTAAATAGCAGGCATGCTTTCTCTAGTCAGCCAGCAGCTGACCCAGCC…
Mmp19:ENSMUST00000026411	F	chr10:128,788,561-128,802,924	-438 68	507	51	GAGCTTCAGCGTGAAGGGATCAAAGATGAATCACCAACTACCCACACACACC	29	60.7	48	CATGATCCCAGCAGACAAGAGCTCCAGAAATCACCAACTACCCACACACACC	29	61.7	51	CTACCCCACCTTCCTCATTCTCTAGCTGCCTCTGGCCTGAGACTTCTGAAAG	29	63.4	55	F	chr10:128,788,561-128,802,924	-438 68	507	51	GAGCTTCAGCGTGAAGGGATCAAAGATGAATCACCAACTACCCACACACACC	29	60.7	48	CATGATCCCAGCAGACAAGAGCTCCAGAAATCACCAACTACCCACACACACC	29	61.7	51	CTACCCCACCTTCCTCATTCTCTAGCTGCCTCTGGCCTGAGACTTCTGAAAG	29	63.4	55	TCATCTTTGATCCCTTCACGCTGAAGCTCATGCTGCCTCCGCTGCCTCCTAACTCTTTGCTCTTATTGATTTTTCTTTGTCAGGAGCAAAGGGACCTGTGAAGCTGAGGGATTTGCTGGCTTTGGATCCCTGAGAAGCAGGAATGTCCAACTCTACGGAGCAGCCTTGGGCCTATGCTAATCTCTTTAGATACTCTGGCTCTCACGATGCCAGGAGGCAGACCCCAGAGCAGTACAGAGAGACATCTGGTCTTCAGCAGAGAACTCTGGGGGTGGGGTGGTGATATTAGGGGCATTTTTGGCTTCTGCTCTTTGGTAGGGCAGGAGTTAATGGTGAGTTGCAACATCTCTCTGGCTGAGTCACCTCCCACTGTCCCCCCAACCCCCATTCTCCACAGTT…
Mmp8:ENSMUST00000018765	F	chr9:7,556,056-7,570,585	-391 222	614	47	CCAAAGCAGGCTTTGTGTGGGGACCAAAAATCACCAACTACCCACACACACC	29	63.6	51	GGAAAGCCACCCTCAGAATTCTGTAACCAATCACCAACTACCCACACACACC	29	60.4	48	CTACCCCACCTTCCTCATTCTCTACCGGCAAATCAACTGTGATAGACAGCCC	29	62.6	51	F	chr9:7,556,056-7,570,585	-391 222	614	47	CCAAAGCAGGCTTTGTGTGGGGACCAAAAATCACCAACTACCCACACACACC	29	63.6	51	GGAAAGCCACCCTCAGAATTCTGTAACCAATCACCAACTACCCACACACACC	29	60.4	48	CTACCCCACCTTCCTCATTCTCTACCGGCAAATCAACTGTGATAGACAGCCC	29	62.6	51	TTTTGGTCCCCACACAAAGCCTGCTTTGGCACACGCTATCAGGCAGCAGTGGTGGCTTAGAAACAGAAGTCTTACAGGTGTGCCACCGCTTCCCAAGATGATCGCTGAACATTCTTAAAATATTGCCCCGATTAACTAGCACAACTTCCTCATTACACACAGACAGAAACTGGAAGACTGTAGCCCCCGTGCCAGCCACCTCACCCTGACAGTTTACAAAAGTAGCGATCCATCCTCTTGCTTTGTTGAATGACTCCCCCACTTCTAGGTTCCAAATCACATTCTAACATTGAAGAACTGTCAGAGTGCGGTTAGCTATGTTGCCTCATACTGCTTAGGCAGAAGTTGCTCAAGATGTAGCTTTATAAGGGACCAGACAAGAGCAGTGATTGGCAGGGG…
Mmp9:ENSMUST00000137626	F	chr2:164,938,380-164,950,994	-362 180	543	51	GGAATAATTCAGGAGAGGGAGGGTGCACAATCACCAACTACCCACACACACC	29	61.3	51	AAAGGAGAGTCCGGTAGCTACCTGGAAGAATCACCAACTACCCACACACACC	29	61.5	51	CTACCCCACCTTCCTCATTCTCTAGGCACAACAGTCCAGAGGATTTCCCTT	28	61.4	50	F	chr2:164,938,380-164,950,994	-362 180	543	51	GGAATAATTCAGGAGAGGGAGGGTGCACAATCACCAACTACCCACACACACC	29	61.3	51	AAAGGAGAGTCCGGTAGCTACCTGGAAGAATCACCAACTACCCACACACACC	29	61.5	51	CTACCCCACCTTCCTCATTCTCTAGGCACAACAGTCCAGAGGATTTCCCTT	28	61.4	50	TGTGCACCCTCCCTCTCCTGAATTATTCCCCAGGGCCTCGTCTTTCTTTCTGTCAGCAAAGGCTGAGACCACTGAATGTTTAGCCTTGCATTTAGGGGGAGGGGGCGGGGATTTAGCTTCCCTCGAGCTGTCCCCACTGTGAAGAGTCAGAGTTAGGTTACACTTGGATCACAGGAGTCACAGTCTGCTTTCCTGTCGTCCTCCAAAGCCAaacagcaacaccaaaccatggaatcaccatataaggaagtccagctgagggcggacttttttgcacactggccattttaagggttgtttttattccctcccaagtatcaaaagcaacttttaaaacgtgtattttgagactgcacctgcttagcggagacgccacgcaTTTTCAAAACTGCTGGTGGA…
Mt2:ENSMUST00000034214	F	chr8:94,170,264-94,175,668	-362 130	493	66	GCATGTCTTGTGTGCTAACCTGGGTGAAAATCACCAACTACCCACACACACC	29	61.4	48	TCGACGAGAGATCGGTTTGAAGAGTTCTAATCACCAACTACCCACACACACC	29	59	44	CTACCCCACCTTCCTCATTCTCTAGGAGCGTGATGGAGAGAAGCACG	24	60.6	58	F	chr8:94,170,264-94,175,668	-362 130	493	66	GCATGTCTTGTGTGCTAACCTGGGTGAAAATCACCAACTACCCACACACACC	29	61.4	48	TCGACGAGAGATCGGTTTGAAGAGTTCTAATCACCAACTACCCACACACACC	29	59	44	CTACCCCACCTTCCTCATTCTCTAGGAGCGTGATGGAGAGAAGCACG	24	60.6	58	TTTCACCCAGGTTAGCACACAAGACATGCGCGGAAACTGTGTCCCCGTGGCGTGATCTGGGCGGCCAGAGGTCTCGTCGCTCAGCATCGCCTCTGCACCCGGCCCCTCGGGCCCCGGGGCACCGCAAAGGGCGCGCGCGGGAGCAAGCAGGTGTCCTGGAACCGGTTCCCACCGGATCGCAGACCCTTTGCGCTCAGCTCCTTTGCTCTCAGTCCCTGAGCCCAGAGAAAGGGGGTGTGACTCAGCGCGGGGGGTGGGGGGAGGGCGTGTGCAGGCTCTGTCCCACGAGCAAAAAGAGGGCCGCTTGCAGAATTCGGGTCGTGCGCAGGCCCAGGGGCGTGTGCTGGCCATATCCCTTGAGCCAGAAAAAGGGCGTGTGCAGGCGGCGGGGGCGCGTGC…
Nfkbiz:ENSMUST00000036273	R	chr16:55,809,275-55,841,299	-414 137	552	56	AGTTTCGCTGCTCAGTTTTGGAACCCTCAATCACCAACTACCCACACACACC	29	62.4	48	CAGCACGCCTAAAATACACCCTATGCTCAATCACCAACTACCCACACACACC	29	60.8	48	CTACCCCACCTTCCTCATTCTCTATCCTCGGGTTCGATCGGGGGTGC	24	64.2	66	R	chr16:55,809,275-55,841,299	-414 137	552	56	AGTTTCGCTGCTCAGTTTTGGAACCCTCAATCACCAACTACCCACACACACC	29	62.4	48	CAGCACGCCTAAAATACACCCTATGCTCAATCACCAACTACCCACACACACC	29	60.8	48	CTACCCCACCTTCCTCATTCTCTATCCTCGGGTTCGATCGGGGGTGC	24	64.2	66	TGAGGGTTCCAAAACTGAGCAGCGAAACTGCATGCTGTCAGGAGAAACCCCTTCAGTGTTGTGCAATGGCAGGCAGATAGGACCACTTTCCCATCACTTTTGCCTGCAGTCATTCAGTTAAGGAGCCCTGCTTCATTTATGGTGGCAGATTAGGAATACACAACAGAGATGCCGCTTTGCCATGCTCACCAAACTCAACCGGGGGAAGTAATCCTCCAGTAATCCTCCAGACCGGTTTCCAGGCCTTTGAGGTCACAATGAAAACATGACAGTCCCTGAGGCGACTCTAACGAGGAGCCATAATCCCCTAGATTCCCGGGACACTGGGACAGGAGTCCTGAAAACAGCTCTGCGGGGCCTCAGTCCTCCGCGCGGCTCCAGTCCGGGTCTTGGGGACCG…
Nos2:ENSMUST00000018610	F	chr11:78,918,387-78,962,354	-409 89	499	52	GAAAGGATGGAAGGCAAGCTGTGGGCACAATCACCAACTACCCACACACACC	29	64.6	55	GGTGGCTGAGAAGTTTCAAACCAGTGACAATCACCAACTACCCACACACACC	29	61.1	48	CTACCCCACCTTCCTCATTCTCTACTGTGTCCCGTGGGGCCAGAGTCTC	26	65.1	65	F	chr11:78,918,387-78,962,354	-409 89	499	52	GAAAGGATGGAAGGCAAGCTGTGGGCACAATCACCAACTACCCACACACACC	29	64.6	55	GGTGGCTGAGAAGTTTCAAACCAGTGACAATCACCAACTACCCACACACACC	29	61.1	48	CTACCCCACCTTCCTCATTCTCTACTGTGTCCCGTGGGGCCAGAGTCTC	26	65.1	65	TGTGCCCACAGCTTGCCTTCCATCCTTTCTAGAAAACCTCCTGATGAATGTGTCCTGGGCGTGTTGGAATATTGGCACCATCTAACCTCACTGAGAGAACAGACAGAAAGCCAGAGAGCTCCGTGCCCAGAACAAAATCCCTCAGCAGCTGCAAGCCAGGGTATGTGGTTTAGCTAAGAAAAGCCAGCCTCCCTCCCTAGTGAGTCCCAGTTTTGAAGTGACTACGTGCTGCCTAGGGGCCACTGCCTTGGACGGGCGACCAGGAAGAGATGGCCTTGCATGAGGATACACCACAGAGTGATGTAATCAAGCACACAGACTAGGAGTGTCCATCATGAATGAGCTAACTTGCACACCCAACTGGGGACTCTCCCTTTGGGAACAGTTATGCAAAATAGC…
Nrf1:ENSMUST00000115212	F	chr6:30,045,588-30,155,558	-414 131	546	71	TTTGTTTCTCTGTTTCAAAGCCCCAACCAATCACCAACTACCCACACACACC	29	59.7	41	AGCTGGAGATTGCGCGGTAGGGCAATCACCAACTACCCACACACACC	24	64.3	62	CTACCCCACCTTCCTCATTCTCTACTCACCTCAGAGCGGCTGCG	21	61.2	66	F	chr6:30,045,588-30,155,558	-414 131	546	71	TTTGTTTCTCTGTTTCAAAGCCCCAACCAATCACCAACTACCCACACACACC	29	59.7	41	AGCTGGAGATTGCGCGGTAGGGCAATCACCAACTACCCACACACACC	24	64.3	62	CTACCCCACCTTCCTCATTCTCTACTCACCTCAGAGCGGCTGCG	21	61.2	66	TGGTTGGGGCTTTGAAACAGAGAAACAAAGCGCATTTCAGAGAGGGGTCGAGGCGACTACGCAAAGGCGCGCCGAGTAAAATGTGGGGGAGCCGCTTTGGAGCGGAGGTCTCAGTTCCCCGCGCTCGGCTCCGAGCGGAGGGCTCCTTCGGATTAGCAACCATCTTGGGCGGCATGAACCACTTCGCCGCCGCGTCCGCGACTTGCTCAGCCGGTTGCCCTCCTGGTCCGGGCCCCGGCCAGCGCTGCCGAGCCGCACCAGAGGCCGACGAGGCGGCCGGGGGTCTCAGAGAGCGCCGCCGAGAGCCCCCTCCCCGGAGCCGCAGAGCCGTGCTGGCCTCGCCATCATGGCGGTCTCCGGGCGGGGAAGCCGAGCCGTGCGTCGCGTGCGTGCCTCCTC…
Plac8:ENSMUST00000031264	R	chr5:100,551,625-100,574,645	-586 40	627	51	TTGCTTTGGTTTCTGTAACAGACTGAACAATCACCAACTACCCACACACACC	29	57.7	37	GTCTGGGGTTGAGTCTTACTACAAATAGAATCACCAACTACCCACACACACC	29	56	41	CTACCCCACCTTCCTCATTCTCTAGAGACTCCGAGGAAAGGAGGAGGTATCA	29	60.9	51	R	chr5:100,551,625-100,574,645	-586 40	627	51	TTGCTTTGGTTTCTGTAACAGACTGAACAATCACCAACTACCCACACACACC	29	57.7	37	GTCTGGGGTTGAGTCTTACTACAAATAGAATCACCAACTACCCACACACACC	29	56	41	CTACCCCACCTTCCTCATTCTCTAGAGACTCCGAGGAAAGGAGGAGGTATCA	29	60.9	51	TGTTCAGTCTGTTACAGAAACCAAAGCAATATAGCAATATTGGGGGACAgaggtaggtcaataatagagctctcacctaaaatgcactggccctgggttcagtccctaatgcctcagggaggaaaagaaaGGGGGGGGGGGAGGAAGAAAAGACGGAGGAGAAAGATCTGATCAGAagcccggcatggtggtgcatgtctttaatcccagccacaggaggcagaggcagatgggtctctgagagtttgagaccatcctacaaactgagctctgggatagccagaactctagagagacacactCAAGGACAGTCTGAGCGGGCCTGGAACTCCAGGTCCCCAAGTGCCTTCTGGTTTCTTAGGTTAAAAGAGGAAAATAAGGTGTGAGACTCGGAGAGCT…
Pmp22:ENSMUST00000108702	F	chr11:63,126,582-63,161,646	-403 104	508	49	GTACAACTTAGCCCATCAACATCATGCCAATCACCAACTACCCACACACACC	29	59.4	44	TCTCTGCAGTCAAGAGCAAAGGCTTGGGAATCACCAACTACCCACACACACC	29	63.3	51	CTACCCCACCTTCCTCATTCTCTAGCCCTCCCCGTAGGACAGCAGATGC	26	65.3	65	F	chr11:63,126,582-63,161,646	-403 104	508	49	GTACAACTTAGCCCATCAACATCATGCCAATCACCAACTACCCACACACACC	29	59.4	44	TCTCTGCAGTCAAGAGCAAAGGCTTGGGAATCACCAACTACCCACACACACC	29	63.3	51	CTACCCCACCTTCCTCATTCTCTAGCCCTCCCCGTAGGACAGCAGATGC	26	65.3	65	TGGCATGATGTTGATGGGCTAAGTTGTACCACGTTGGAATGCTGTACAGTGATTCCTTGCACTGTGTAACACTGTATGTATATACCCACTACACAGATTTCAGTTCTGCAGAATCCACTCAAAATTGCAGATAGCTAACTAAGAATGGGCTGGCTCTCTTTGCCTATATACAGGTTAGCGTTTCCAGGGAGGACAGCCCCGAGCTTTCAGGTTCAGGAACACCACAAATTCATTCCAAGTTCATTTCCTGCAAGGCCTCTTGGGATCACTCTATCCTGGAAGATACACAAGCTGGACACTGTCTCTTTAAATAGTAGAGGCTGAGAACCTCTCAGGCCACCATGACATATCCCAGCATTGGACCAGCCCCTGAATAAACTGGAAAGACGCCTAGGACAG…
Ptgs2:ENSMUST00000035065	F	chr1:150,097,631-150,110,327	-409 80	490	58	AGCACGCACACAGCTACCGGTTAATTTAAATCACCAACTACCCACACACACC	29	61	44	TGACTGACTCCTGAAGCTCTTAGCTCGCAATCACCAACTACCCACACACACC	29	62.5	51	CTACCCCACCTTCCTCATTCTCTAGTTTGACAACTGGCTGCTAATGGGGAGA	29	61.6	48	F	chr1:150,097,631-150,110,327	-409 80	490	58	AGCACGCACACAGCTACCGGTTAATTTAAATCACCAACTACCCACACACACC	29	61	44	TGACTGACTCCTGAAGCTCTTAGCTCGCAATCACCAACTACCCACACACACC	29	62.5	51	CTACCCCACCTTCCTCATTCTCTAGTTTGACAACTGGCTGCTAATGGGGAGA	29	61.6	48	TTAAATTAACCGGTAGCTGTGTGCGTGCTCTGAGCAGCGAGCACGTCAGACTGCGCCCCAGTGGGGAGAGGTGAGGGGATTCCCTTAGTTAGGACCTTAGATCCCGGGAGGGGAAGCTGTGACACTCTTGAGCTTTTAGGCCCCCACTGGATGCGCGACTGGGAGGAAACCGGAGACCCCAAAGAGCGCCAGACTAGGCGCAGACTCAGCGAACCACAGGGCGCCTGGAGGGATGGAGAGGGCGGTGCAGCTCTCTTGGCACCACCTGGGGCAGCCAAGGGCAGCTTCCCGGCTTCCTTCGTCTCTCATTTGCGTGGGTAAAAGCCTGCCGCTGCGGTTCTTGCGCAACTCACTGAAGCAGAGAGGGGGAAAAGTTGGTGGGGGTTGGGGAAAGCCTAA…
Retn:ENSMUST00000012849	F	chr8:3,653,370-3,662,210	-596 105	702	53	AACATCTCACTGGAGGAGTCTAGGCAAGAATCACCAACTACCCACACACACC	29	60.2	48	CAGCTCTGGGGCCGCCACATCAATCACCAACTACCCACACACACC	22	63.3	68	CTACCCCACCTTCCTCATTCTCTAGCACTCTGACTGGGGGATGGCTATCACT	29	63.7	55	F	chr8:3,653,370-3,662,210	-596 105	702	53	AACATCTCACTGGAGGAGTCTAGGCAAGAATCACCAACTACCCACACACACC	29	60.2	48	CAGCTCTGGGGCCGCCACATCAATCACCAACTACCCACACACACC	22	63.3	68	CTACCCCACCTTCCTCATTCTCTAGCACTCTGACTGGGGGATGGCTATCACT	29	63.7	55	TCTTGCCTAGACTCCTCCAGTGAGATGTTTTGGGTAATGGCTGGGAACCTCCTTTCTCAGTGGGTCCTTTctcagtggtagagctcttgcttagccccacccccaccccgcccccagagaggggctgggtctctagctctgtggtagaccatctgtatagagcataccactgagaggctggagacatggttcagaggtagggtacctggctggaattccatagtgagggtctggtggtgtggttcagcaagggagcagttgactagaTTTTAGCTGGTAGAGCTTGCCTACACTGTATATCCCCGCCAAACATAGAAACATACATGACAGCTGTGGTCACACAGGGACCGTGTCTCAGTTTGCATCTCCAGCCCTACAGGTGAAGTCTTGGCTCCTAGC…
Rnase2a:ENSMUST00000061936	R	chr14:51,253,162-51,258,512	-376 244	621	47	CCAAGCCAGGATCATAAGAGATATTGACAATCACCAACTACCCACACACACC	29	56.5	41	AAGCATTAGGACATGTCCCAGCAGCAGCAATCACCAACTACCCACACACACC	29	63.8	51	CTACCCCACCTTCCTCATTCTCTAGGAGACAAAGTCGAGACTCAAGTTGCTC	29	60.2	48	R	chr14:51,253,162-51,258,512	-376 244	621	47	CCAAGCCAGGATCATAAGAGATATTGACAATCACCAACTACCCACACACACC	29	56.5	41	AAGCATTAGGACATGTCCCAGCAGCAGCAATCACCAACTACCCACACACACC	29	63.8	51	CTACCCCACCTTCCTCATTCTCTAGGAGACAAAGTCGAGACTCAAGTTGCTC	29	60.2	48	TGTCAATATCTCTTATGATCCTGGCTTGGTTAATAAATGTGTAGACAGGCTAGTAGAAAACTTGGTCTGTCCATTACCGAGAACAGTCATAAGTGTGCAGCCAATCAACAGGCAATACAGAGATTTCTATGTAGAGTTCAGATTCAGACTTCAAACTGCATTGCATAAAAGGACTTGGATTTGATTCCTCAAAATGGAAACAGTAGCACCATGGCTTGACCAAGTGAAGAAATAGAAGGCTGGTTGCATCAGCAGGCAATGTACCAATGTGTGGGTTCTGCATGTTGAAGACTCTGAGCCACCAGCTCCACCCACAGAGCCTGCTCTATATCTATGGGCCCAAGTGGAACTCACCCATTATCCCTGATTTCCAGGACAGCCAGCGCTCAGTTCCACGGG…
Ros1:ENSMUST00000020045	R	chr10:52,043,826-52,197,644	-410 263	674	38	AGGTCTATTGAGACAGAAACCAAGCACCAATCACCAACTACCCACACACACC	29	59.7	44	CATCCTCAGGAGGGCTGGCTTCCTACACAATCACCAACTACCCACACACACC	29	64.3	58	CTACCCCACCTTCCTCATTCTCTAGCTGGGGTCCTCATAGCTCCACCTTGC	28	64.9	60	R	chr10:52,043,826-52,197,644	-410 263	674	38	AGGTCTATTGAGACAGAAACCAAGCACCAATCACCAACTACCCACACACACC	29	59.7	44	CATCCTCAGGAGGGCTGGCTTCCTACACAATCACCAACTACCCACACACACC	29	64.3	58	CTACCCCACCTTCCTCATTCTCTAGCTGGGGTCCTCATAGCTCCACCTTGC	28	64.9	60	TGGTGCTTGGTTTCTGTCTCAATAGACCTGATAAGGCAGTATTTTAGTTAATATGTAGTCAAATTCTGAGAGTTCTTTAACAAACTTCCTTGTCTTGAACTTGCCCTTAGAGAACATGTCTAGTTTTCAGCTTCTTTTGCTCTTTGAAAAAAAAAAGTGTTTGGTTTCAAAGCATTCCTATTTTCTTCTCTAGCTCATTGCATACTACTAAAGCTTCTAATTTTTAAAACAGTTATGAGATACGGTTTGCTAAGCATGCATAGTCAAAACCCAATTTCCTGCATAGCTCAGTCAACCTCAAAGAAGTGCGGTGGCTGACCGACCTAAGTGTCCTGTGTCAGGATTGTGTGGCCTGGCTCGCTGGAAAGCAATCTAAGTTTCTCCTGTTTATTTAGCATG…
S100a10:ENSMUST00000045756	F	chr3:93,552,680-93,566,743	-451 100	552	57	GATAAGCAGGAGGAACGCTTCTACACCTAATCACCAACTACCCACACACACC	29	59.5	48	CCCGAAGCGCAGCAGTCCTTGGAAGAATCACCAACTACCCACACACACC	26	64.6	61	CTACCCCACCTTCCTCATTCTCTAGCTGGGCACACCACGATGAGGCTAGT	27	65	59	F	chr3:93,552,680-93,566,743	-451 100	552	57	GATAAGCAGGAGGAACGCTTCTACACCTAATCACCAACTACCCACACACACC	29	59.5	48	CCCGAAGCGCAGCAGTCCTTGGAAGAATCACCAACTACCCACACACACC	26	64.6	61	CTACCCCACCTTCCTCATTCTCTAGCTGGGCACACCACGATGAGGCTAGT	27	65	59	TAGGTGTAGAAGCGTTCCTCCTGCTTATCTAGGAAATTATTCCTAACCCTGCAGGTTCTCGCAGAGGCTCTTGGCTCTGGTTCTGGCCATTGTGCCTCCCGAGACGGCTGGATTCTTATTTCTACACTCACCCACTTTCTAAAATCAAACCTGAGAGGAAGGGCACGGCCCTGGATGAGAATGCCCTGAAATACTAAGAGCATTCTTCCGCAGGGACGTTTACAATAGGGCTGTCCCTGGGGACGGGCAAAGTTAGTCTGTTGGCAGAGTGGGAAGGGTGTGTGTGTGCGTGTGTGTTGCCTTGTGTTTTGgagagagaaggagagagagagagagagagagagagagagagagagagagagagagagagagagagagagagagagagCGCTGGTGGGG…
S100a8:ENSMUST00000069927	F	chr3:90,666,578-90,672,135	-412 87	500	47	CAAAGACCTCAGAAACATTGCTGGTTCTAATCACCAACTACCCACACACACC	29	57.6	41	TGAAGACGGAGCTGACAAAGGATATGTGAATCACCAACTACCCACACACACC	29	59.6	44	CTACCCCACCTTCCTCATTCTCTAGGCTAAGTGTCAGCTGCTTTTATAGAGG	29	58.4	44	F	chr3:90,666,578-90,672,135	-412 87	500	47	CAAAGACCTCAGAAACATTGCTGGTTCTAATCACCAACTACCCACACACACC	29	57.6	41	TGAAGACGGAGCTGACAAAGGATATGTGAATCACCAACTACCCACACACACC	29	59.6	44	CTACCCCACCTTCCTCATTCTCTAGGCTAAGTGTCAGCTGCTTTTATAGAGG	29	58.4	44	TAGAACCAGCAATGTTTCTGAGGTCTTTGGTACTTTGAGAACTTGGAGAAGTTGTCTTTTCTATGCACCCACACTCATACAGAAGCATACACCttcagttcagttcagttcagttcagttcagttcagttcagttcagttcagttcagttcagAGGTAGACTGGACATGAAGGCATTGGATCAGCAATGGATCCAATTAGGAGAGGGTTAAGATTGAGAGTCTGTTTAGATGCAGGGATGAGGTGCCAGGGGCCTAGACATGGACTTATTGCCATGCCCCATCCTGATTCTTCCTGCTGGGTACTCCTGTCTGGTAAATGTTCCAACACTCCCACTTCCTCAGACTCAGAAATGCTCACTGTACTCAGTGATTGCCACATGGACTTGGTTAGGAAACAG…
S100a9:ENSMUST00000117167	R	chr3:90,690,532-90,698,121	-368 129	498	49	CCCCTGAGTTTATGGTCTGAGCCTTCTCAATCACCAACTACCCACACACACC	29	61.1	51	AGGAGGGCTTCAAGAGGAAGGCTTGGAATCACCAACTACCCACACACACC	27	62.7	55	CTACCCCACCTTCCTCATTCTCTAGGAAAGTTGGCCAAGGGAAGGAACAAAA	29	60.8	44	R	chr3:90,690,532-90,698,121	-368 129	498	49	CCCCTGAGTTTATGGTCTGAGCCTTCTCAATCACCAACTACCCACACACACC	29	61.1	51	AGGAGGGCTTCAAGAGGAAGGCTTGGAATCACCAACTACCCACACACACC	27	62.7	55	CTACCCCACCTTCCTCATTCTCTAGGAAAGTTGGCCAAGGGAAGGAACAAAA	29	60.8	44	TGAGAAGGCTCAGACCATAAACTCAGGGGATAGAGCCAGAATGAGATGGCCACAATGATTCGCCTGCCACCCTCTGTATATTACAAGTCAGGACAAGGAAATGAAAGGTATCAAAGATGGCAGGTAGGCTGTCTTGCTTAAGATTTGGGCGGGGAGGGGTTAGGGGGAGGTTGGATGGAAGGGAAGTGAGCCAACTAACCAGTTTCCCCCCAAACAAGCTCCAAGCCCAGGGCTGGGAATTTCACAAAACATCAGAGCTGTGTGAACATTTCCTGCCCCACCCCAGCTCCCTGACTGTCAGAGTTACCACACTGCTCACCTGTGAAGCAATCTTCCCCGAGATAACCATGTATCTAACAAGGAGCTGCCTATAAATACTGGGCTTACACTGCTCTTACC…
Saa3:ENSMUST00000006956	R	chr7:46,709,898-46,718,100	-471 84	556	45	CATATTGCTATGGAAGGTCAGGGAGCAGAATCACCAACTACCCACACACACC	29	59.7	48	TGCTGGCGGGGAAAAGAATCTGCAAAGAATCACCAACTACCCACACACACC	28	62.8	50	CTACCCCACCTTCCTCATTCTCTAGGAAATGCTGGAAAGTTCTGGCAACTCA	29	60.7	44	R	chr7:46,709,898-46,718,100	-471 84	556	45	CATATTGCTATGGAAGGTCAGGGAGCAGAATCACCAACTACCCACACACACC	29	59.7	48	TGCTGGCGGGGAAAAGAATCTGCAAAGAATCACCAACTACCCACACACACC	28	62.8	50	CTACCCCACCTTCCTCATTCTCTAGGAAATGCTGGAAAGTTCTGGCAACTCA	29	60.7	44	TCTGCTCCCTGACCTTCCATAGCAATATGGAGTATACTGGAGTCTGGAGATCTTCCGCAGCGTTGGGTGCTAAATGCCAGCTTCTGCCTCCCATCCTCCTGTTCCCTAAGGCTCCAGCTTAAACCTGAACTGAGCTTTGAAAGGGCATTAGCTTAGCCTTTGGATTGGATCCCATGATTTATCACACATTCATATTTTTCTTTCTAATATTGCTCCCCCCCCCCAAGAAACTGGATATAAAGCATTTGTCTTGATTATTTCCAACCAGGATGGCGAAGACTTCAGAAAGTCCTAACTGGCCACATTTCTGGAAATGCCTAGATGGCGCAATCTGGGGAAAGAAGATGTACATGAAGGAAAAGTTATCTTCTGAAAGAGAAATTATGGGTAAGTGGGATT…
Serpina1a:ENSMUST00000072876	R	chr12:103,851,489-103,865,955	-472 88	561	51	GGCTCAGAGTAGGTTATGTGCCCACCTGAATCACCAACTACCCACACACACC	29	62.8	55	CCAGACAGGCTGCCTGCTTGGGAAATCACCAACTACCCACACACACC	24	63	62	CTACCCCACCTTCCTCATTCTCTAGTGCAGAGACTCAGGGGCCCCTCC	25	64.9	68	R	chr12:103,851,489-103,865,955	-472 88	561	51	GGCTCAGAGTAGGTTATGTGCCCACCTGAATCACCAACTACCCACACACACC	29	62.8	55	CCAGACAGGCTGCCTGCTTGGGAAATCACCAACTACCCACACACACC	24	63	62	CTACCCCACCTTCCTCATTCTCTAGTGCAGAGACTCAGGGGCCCCTCC	25	64.9	68	TCAGGTGGGCACATAACCTACTCTGAGCCCCTGGTGGAGGCAGTGAATCTTCAGCCCCAGGCATCTGAAAGCAGATGGCTCAGTAAATATTGACTTTGCTTACATGCAAGCAACCCAAGCATTCCCCAGGATAGTGCAGGACCAGCCAGCCATGTTGTGTCTTCCTAGAGGCAATGTGACTCAGGACACCAGACGCACTTTGGACACAGGATGTTGTGTTTGTTGTGTTTATGAGGGATGGGTGTTCTGACTGCTTTGCTTAGGACTCCTTTGGTTTAGGCGCAGAGAGAGCTGAGCTCTGTCCCGAACAGTGTGGGTGGTACCTCAGTGCCCACTCGATGGACTTAGCCCCTCTCTGTTTGCTCTACCAATAACTGTGGTGACATTGGTTAATATTCA…
Serpinb1a:ENSMUST00000076352	R	chr13:32,839,992-32,853,585	-445 32	478	41	TGGATAAGGTCCCAGATTGCCAGTTACAAATCACCAACTACCCACACACACC	29	59.5	44	CCCCTGAGAATCTTACCTCTTGCTTAGCAATCACCAACTACCCACACACACC	29	59.6	48	CTACCCCACCTTCCTCATTCTCTAGGTCTGGCTCCACTTACAGCTAGGATGA	29	61.7	51	R	chr13:32,839,992-32,853,585	-445 32	478	41	TGGATAAGGTCCCAGATTGCCAGTTACAAATCACCAACTACCCACACACACC	29	59.5	44	CCCCTGAGAATCTTACCTCTTGCTTAGCAATCACCAACTACCCACACACACC	29	59.6	48	CTACCCCACCTTCCTCATTCTCTAGGTCTGGCTCCACTTACAGCTAGGATGA	29	61.7	51	TTGTAACTGGCAATCTGGGACCTTATCCAAAGGACCCCAAAGATATTTCTCCATCCCTACCTACATACCGCACAGAAAGGATTCCTTTTGATTTTACAGCGTTTCAGTGGAATTCAAGAAGGTATCTTTTGACCTGGAAGAAAGGACATTTATTTATTCTCTTGGCCATTTGCAGCTGAGGAAGAAATAACTTACCAGATCTCTGCTTAAAGAaataataataataataataataataataataataataataataataaAAAGGCCTGCAACTGAGGAAAGTAAAGTCCCCTTGAGAGTGGCCACAATCTTCTGCTTTTATTTTGACAGCCCTCCAAGGTCGGGTTTTAAACACTCAGCCAAGAAAAGGCGCCTCCACCCAGCTTGGGCTTGCCAGGA…
Serpine1:ENSMUST00000041388	R	chr5:137,059,404-137,074,659	-379 157	537	56	ACCCCCTTTTTTTGGAGACAGCCATCACAATCACCAACTACCCACACACACC	29	62.2	48	GAGACGGGACGTTTTTCTTCCTTAGGTGAATCACCAACTACCCACACACACC	29	60.2	48	CTACCCCACCTTCCTCATTCTCTAGAGTGTAAGCTTGCCTTTCTCCTACCTG	29	59.8	48	R	chr5:137,059,404-137,074,659	-379 157	537	56	ACCCCCTTTTTTTGGAGACAGCCATCACAATCACCAACTACCCACACACACC	29	62.2	48	GAGACGGGACGTTTTTCTTCCTTAGGTGAATCACCAACTACCCACACACACC	29	60.2	48	CTACCCCACCTTCCTCATTCTCTAGAGTGTAAGCTTGCCTTTCTCCTACCTG	29	59.8	48	TGTGATGGCTGTCTCCAAAAAAAGGGGGTCGTGTTGCAGCAGACCAAGGCTCGAGGAAGGGAATTCCAAACACCAGGCTTTGTAGGCTCTTGTGGTACTTCCAAGGGTCTAGACGACCGACCAGCCAAAGGCACAGGGATGTTCCAGTCAAGGGAACCAGAGTTTGCTCAATTATCCCCCATGCCCTTTCACACGTACACACACGTGTCCCAGCAAGTCACTgggagggagggagggagggggagagggGGCAGGGCCGGCGGGCAGCCCAGACATTTCCAGAGTTAGAAAGTGGGTGGGGCTGGAACATGAGTTCATCTATTTCCGGCTCACATCTGGTATAAAGGGAGGCAGCAGCCAGGGAACGGAGCACAGCTGGATCAGGCTGCAGCAGAGCCC…
Slc7a2:ENSMUST00000057784	F	chr8:40,860,012-40,924,408	-336 272	609	70	AAATGCCCCTTTTCCTTGGCAGAACCCAAATCACCAACTACCCACACACACC	29	62.8	48	CCCGTCCCCAGTGCCCCCGAATCACCAACTACCCACACACACC	20	64.8	80	CTACCCCACCTTCCTCATTCTCTACGCTCCGCTCAGCAGTCGC	20	62.1	70	F	chr8:40,860,012-40,924,408	-336 272	609	70	AAATGCCCCTTTTCCTTGGCAGAACCCAAATCACCAACTACCCACACACACC	29	62.8	48	CCCGTCCCCAGTGCCCCCGAATCACCAACTACCCACACACACC	20	64.8	80	CTACCCCACCTTCCTCATTCTCTACGCTCCGCTCAGCAGTCGC	20	62.1	70	TTGGGTTCTGCCAAGGAAAAGGGGCATTTCCCCTCTGCCAAACCCTGCGTCTCCGACCCACGCCCACCCACCCCAGCGGGCAAGCGTGTAATCCACGTGCGCGCGCGCCCTGATCCTGACCCTGACCTTTCAGAAGCTTGGAGTTAGACACCGCCTTCCTGGAGTCTCTGCGCGCCCGCCCGCCGAGCCGTGACAAACGCTCCAGGCGAGGGTCGCGAGCACGAGGGAGGGGCGGGACGGCccccgcccctcgctgccccgccccactccgccccgccccTCCGCCTCTACTCAGAGGGGTGCCCACGTGCCCAGCCCGCCTTCTGCAAGCTCGGCGGCGGGAGCTTCTGTCTGCGCGGACCTGGAAAGGCTGCTGCTGCTGCTCGTCCAACCTTCGCG…
Sparc:ENSMUST00000214685	R	chr11:55,393,321-55,425,583	-595 18	614	45	GGCTAAGATATAGAGGCTTCTGAGGCCAAATCACCAACTACCCACACACACC	29	59.3	48	CTGAGGTCCTTGCTCTTGGGCCGCAATCACCAACTACCCACACACACC	25	64.6	64	CTACCCCACCTTCCTCATTCTCTACCCCTCCAGCTCCCTCTGTCTTGCAC	27	65	62	R	chr11:55,393,321-55,425,583	-595 18	614	45	GGCTAAGATATAGAGGCTTCTGAGGCCAAATCACCAACTACCCACACACACC	29	59.3	48	CTGAGGTCCTTGCTCTTGGGCCGCAATCACCAACTACCCACACACACC	25	64.6	64	CTACCCCACCTTCCTCATTCTCTACCCCTCCAGCTCCCTCTGTCTTGCAC	27	65	62	TTGGCCTCAGAAGCCTCTATATCTTAGCCATTCAGTGAGATGGGGGCAGGGTTGAACTTTGTAGATTGGGAATTTTGAGGTGGAACCAAAAATAAATAAATAATTGAGGTGATGTAATGTCGCTATGCGTCCTTACAAGATGGAGGCAGGAAAATCAAAACCAAAGAACTGGAGGCAGAAGTAGAGGTGGGgctgggcagtggtggtgcacgcctttaatcccagcacttgggaggcagaggcagacgaatttttgagtttgaggccagcctggtctacaaagtgagttccaggacagacagggctacacagagaaatcctgtctcaaaaaaCCaataaaataaaataaaataaaataaaataaaataaaataaaataaaataaaataaaaAAAGAAGT…
Spp1:ENSMUST00000086833	F	chr5:104,432,718-104,443,148	-476 126	603	44	GACCCTCCCTTTTGCCTTTGTATTCGGTAATCACCAACTACCCACACACACC	29	60.4	48	TGAAAGAATGTTCTCTGGACTCACCCTCAATCACCAACTACCCACACACACC	29	59.2	44	CTACCCCACCTTCCTCATTCTCTAGAATTCAGCCAGGAGAACTGCAGCCTCA	29	63.1	51	F	chr5:104,432,718-104,443,148	-476 126	603	44	GACCCTCCCTTTTGCCTTTGTATTCGGTAATCACCAACTACCCACACACACC	29	60.4	48	TGAAAGAATGTTCTCTGGACTCACCCTCAATCACCAACTACCCACACACACC	29	59.2	44	CTACCCCACCTTCCTCATTCTCTAGAATTCAGCCAGGAGAACTGCAGCCTCA	29	63.1	51	TACCGAATACAAAGGCAAAAGGGAGGGTCTGAAAGTTCTGCCGAGACAGCAGTTTTCTAGATTTAAGTAAGTCTGAGAGAATCAAATTGTGTATCCATGTGGCCTTTATCTGTAACTTAGATAGGAGAATCCATACCTTTCATCCCCATTGATGTTTTTCTACTAATTCAGTAACTATAAACAAAGTCTCTGTGAGGGTGATCTACTCTTCCTTTCCTTATGGATCCCTGATGCTCTTCCGGGATTCTAAATGCAGTCTATAAATGAAAAGGGTAGTTAATGACATCGTTCATCAGTAATGCTTTGTGTGTGTTTCCTTTTCTTCCTTTTTTTTTTTTTTAACCACAAAACCAGAGGAGGAAGTGTAGGAGCAGGTGGGCCGGGTAGTGGCAAAAACCT…
Stab1:ENSMUST00000036618	R	chr14:31,136,913-31,171,041	-357 184	542	58	AGCTGCCTCAGTCTTTCCGTCAGACACCAATCACCAACTACCCACACACACC	29	64.5	55	GCTGGAGTCTGACAGGCAGAGGACCAGGAATCACCAACTACCCACACACACC	29	65.7	62	CTACCCCACCTTCCTCATTCTCTACACAGAGCAGAAGGAGGGTTCGGGGC	27	65.4	62	R	chr14:31,136,913-31,171,041	-357 184	542	58	AGCTGCCTCAGTCTTTCCGTCAGACACCAATCACCAACTACCCACACACACC	29	64.5	55	GCTGGAGTCTGACAGGCAGAGGACCAGGAATCACCAACTACCCACACACACC	29	65.7	62	CTACCCCACCTTCCTCATTCTCTACACAGAGCAGAAGGAGGGTTCGGGGC	27	65.4	62	TGGTGTCTGACGGAAAGACTGAGGCAGCTCACCTGGGGGCCAGCCAGCCCAGGGGCTGTCCAACAACCTCCTAGGCACCAGAACCCCGAAGCTTCTGAATGAAAAAGCCAGCTTGACAGATGCAGGGAAAATTATTTATTGGTGCTTAAATTTGCTTTAGAATCTCCCCTAGACCCCAGGCAGGTGGCTAATGGTGGGTCTGGACCTCTAGACTATGGTGCCAGGGAGCAGCGTCCTGGGCCAGGAAGCCCTGAACAGGGCCCAGGTCGTCCATGTGGGGGTCACTGGCCAGCGTCTTCCCTTCCGCCTGCAGGCTGCTGATACGCAGGAGGAAATCCTGGTGGGTTCCTGTGGGGGTGAGCTGACGGATAGCTTTTAAAGCGGCTGCTCACCCACCCT…
Stat3:ENSMUST00000103114	R	chr11:100,882,998-100,941,804	-532 26	559	60	TGAGCTCCTTACCACGTGGGAATCAGCCAATCACCAACTACCCACACACACC	29	64.4	55	CAGGCGACACCGAGCGGGGTTGTAATCACCAACTACCCACACACACC	24	64.7	66	CTACCCCACCTTCCTCATTCTCTACCTCAGCGATCCGGTTAGGGCTCG	25	63.8	64	R	chr11:100,882,998-100,941,804	-532 26	559	60	TGAGCTCCTTACCACGTGGGAATCAGCCAATCACCAACTACCCACACACACC	29	64.4	55	CAGGCGACACCGAGCGGGGTTGTAATCACCAACTACCCACACACACC	24	64.7	66	CTACCCCACCTTCCTCATTCTCTACCTCAGCGATCCGGTTAGGGCTCG	25	63.8	64	TGGCTGATTCCCACGTGGTAAGGAGCTCACAAACTCGCCCCCACGTGGTGCCAAGGGCCGGGAAAAGGGAGAGCGGGCAGAAGCGAGCCGTATCAGGGCATTTAAAGTGTCTTGACGTCACGCACTGCCAGGAACTCAGCTGAGTTTTCAGCAGGACATTCCGCTAATGTCTCCTCCCTCCCCCCGGGCTTTTTTGTAAGCTAGGCCTCTGCGCGTCCCTTGGTCGCGGAGGGAGGAGCACAAAGCTCTCAGAACAGCCAACTCAGGGAGGTGTGCCCAGAGCTCTCGACCCCGCCTTCTCTCCTAGAGGCGTTTTTCATTGGTTAGTGGGCGGGGCTTAGGAAGTACAGCGCTCGCCCGGAGGCCTCAGGGTGGCCTAGCCAGCTGGCCATTCCTTAA…
Tet2:ENSMUST00000098603	R	chr3:133,461,579-133,546,790	-441 129	571	75	GCCCTCCTGCGCGCTCCAATCACCAACTACCCACACACACC	18	62	77	CGTCGCAGCCGGGTCTCCTTTCTAACAAAATCACCAACTACCCACACACACC	29	64.2	55	CTACCCCACCTTCCTCATTCTCTATCCTACAGGGCAGCCATCTTGCTTCC	27	62.1	55	R	chr3:133,461,579-133,546,790	-441 129	571	75	GCCCTCCTGCGCGCTCCAATCACCAACTACCCACACACACC	18	62	77	CGTCGCAGCCGGGTCTCCTTTCTAACAAAATCACCAACTACCCACACACACC	29	64.2	55	CTACCCCACCTTCCTCATTCTCTATCCTACAGGGCAGCCATCTTGCTTCC	27	62.1	55	TGGAGCGCGCAGGAGGGCGCAGAGTTTCCAAGTGCCTACGCGGCCCCCGCGGGAGACAGAGGCGCGGAGGCCGCCCACGCGTGGGTGTGCGGCCGGCGGCACCCGGGGCTCAGGAAAGGCCGGGGAGGAGCCGAGCAGAGGAGGTCCCCTAGCCCCCCGCGAGGGAGTGAGCGCGCAGCCGGGACTCGCCGCGCCCCCGCGAGGGAGCGAGCGCACGGCCCCGGGTCCCGCCGCGTCCCCGCGAGGGAGCGAACGCACGGCCCCGGGTCCCGCCGCGCCTCCGCGAGGGAGCGAGCACACGGCCCCGGGTCCCGCCGCGTCCCCGCGAGGGAGCGAGCGCACGGCCCCGGGTCCCGCCGCGCCTCCGCGAGGGAGCGAGCGCACGGCCCGCTCCCGCGC…
Tgfb1:ENSMUST00000002678	F	chr7:25,684,602-25,707,177	-430 57	488	66	CCGACGTCTGAGAGCTTTAGCGGATACAAATCACCAACTACCCACACACACC	29	61.8	51	CGGGGGCCTGGCTGTCTGGAGGAATCACCAACTACCCACACACACC	23	65.8	73	CTACCCCACCTTCCTCATTCTCTATCCGCGGCGGGAGGAGGAGG	21	64.5	76	F	chr7:25,684,602-25,707,177	-430 57	488	66	CCGACGTCTGAGAGCTTTAGCGGATACAAATCACCAACTACCCACACACACC	29	61.8	51	CGGGGGCCTGGCTGTCTGGAGGAATCACCAACTACCCACACACACC	23	65.8	73	CTACCCCACCTTCCTCATTCTCTATCCGCGGCGGGAGGAGGAGG	21	64.5	76	TTGTATCCGCTAAAGCTCTCAGACGTCGGTCTCCTTATTTCACTCTCCTTGACACTCTCATCCGCAAAGTCTGCCCCTGCCTTTCGCTCTCCACCGCCTAGGTCCCCACTTCTAATACAGGACTCTGTTTTCTCACGAAGTCCCAATTTTTCCTTTGACCCTTCAACAACTCCCAAATCCACCGGGGCGCTTTGGTTGGTCACCGGCTTTAGTAGTGCTCCGCCGCCAGGAGGCAGCACCCTGGAGGTGGGGCGAGGCCGGGGTGCCCGCCCCCTCCCCGCAGGGCTGAAGGGACCCCCCTTGGAGCCCGCCCACGCTAAGATGAAGACAGTGCCCCCCCATGCCCTCCCCCTGGGGCTGCCCCCGCCCCGCGCGCGCTTCCTGGGTGGGGCCGGGGCG…
Timp3:ENSMUST00000020234	F	chr10:86,297,972-86,351,606	-443 156	600	60	TGCCATTGGGGGTAAATGGATCTGTGGAAATCACCAACTACCCACACACACC	29	61.7	48	GAGCGAGAGTCCAGGGCTGCAGAGTGAATCACCAACTACCCACACACACC	27	65	62	CTACCCCACCTTCCTCATTCTCTATATAGGGGCGCGAGGGGACCCAGC	25	65.4	68	F	chr10:86,297,972-86,351,606	-443 156	600	60	TGCCATTGGGGGTAAATGGATCTGTGGAAATCACCAACTACCCACACACACC	29	61.7	48	GAGCGAGAGTCCAGGGCTGCAGAGTGAATCACCAACTACCCACACACACC	27	65	62	CTACCCCACCTTCCTCATTCTCTATATAGGGGCGCGAGGGGACCCAGC	25	65.4	68	TTCCACAGATCCATTTACCCCCAATGGCAATTACCACAGCCATCCCACAAAGGCAGAGgtgtgtgtgtgtgtgtgtgtgtgtgtgtgtgtgtgtgtgtgtgtgtTGGGGGTGGGAGGTGAGGGAAGCTGATGTCCAGCGGTTTCCTCTTACTCCCTGCTCTCTCTAGGAAAGATAAGAAGGTGAAAATTTCTTTGAGGCTTCCTTCTTGACTTTTTCCAGGAGGCGTGATCAAGGACTTCAGGGTGCGGGCCACCTGGGGCCCTTGGAAGAGATTATGCAGGAAGGCTGGGTGGCTGGGACTGAATCCTTGTTTAGGTCCAAGGCTCATAGAGAGGCGGTGGGCGTAGGGCGAAGGGGCCGTGGGACGCCGCTGTAGCGCACACCGGCCCAGGACGCGC…
Tmem176a:ENSMUST00000204482	F	chr6:48,839,122-48,849,171	-418 95	514	57	TTGCTGGCAAACTGAGAGACTCCATGTCAATCACCAACTACCCACACACACC	29	61.8	48	TGGATCTGGATGGACTGGGAAACGAGCTAATCACCAACTACCCACACACACC	29	62.2	51	CTACCCCACCTTCCTCATTCTCTATGCTAAAGTGATGGTGGGCTGTCTTACC	29	60.5	48	F	chr6:48,839,122-48,849,171	-418 95	514	57	TTGCTGGCAAACTGAGAGACTCCATGTCAATCACCAACTACCCACACACACC	29	61.8	48	TGGATCTGGATGGACTGGGAAACGAGCTAATCACCAACTACCCACACACACC	29	62.2	51	CTACCCCACCTTCCTCATTCTCTATGCTAAAGTGATGGTGGGCTGTCTTACC	29	60.5	48	TGACATGGAGTCTCTCAGTTTGCCAGCAAGTAGCTGACAGGAAAGGGCCCCACTTGAGGGGGGTCCATCAGGAGTAGATGATCAGGCCTGCTGGAGCAGGGATACAGGTGACACAGATACACTCATACACCCAAGGTGGCACAGGCCAGCACCTGCTCAGAAAGCTCTATCCCTGACTGGGAGAGAGAGCACTGTGCAATCAAAGGATTCCACAGGAACAATCAGTGCCAACCCCAGCTCTTACCTCGCCCACCTTCTCCAGCTCTCCAGTGCCCAGTGAGGAGCTGCCTGCTGGAAAACCCCTAAAGGGGCCCTCAGTCCCAGCTGCCTGCCAGGAAGTGTTGAGGTCTGCCCATTCCCCCTCCCCTTCTGGCTCCCACCCAGGTTCTTCCTCCTGCC…
Tnfaip3:ENSMUST00000019997	R	chr10:18,998,810-19,017,810	-462 127	590	56	CTTCAGGTTGGATGCAGTGCAGAGTGAGAATCACCAACTACCCACACACACC	29	62.1	51	GCGGAGCCCCATGGACACCCGAATCACCAACTACCCACACACACC	22	65	72	CTACCCCACCTTCCTCATTCTCTATCGGGCTCGCTGGCTGAGGGG	22	64.8	72	R	chr10:18,998,810-19,017,810	-462 127	590	56	CTTCAGGTTGGATGCAGTGCAGAGTGAGAATCACCAACTACCCACACACACC	29	62.1	51	GCGGAGCCCCATGGACACCCGAATCACCAACTACCCACACACACC	22	65	72	CTACCCCACCTTCCTCATTCTCTATCGGGCTCGCTGGCTGAGGGG	22	64.8	72	TCTCACTCTGCACTGCATCCAACCTGAAGCTGACACATGGCTTGGAGAACCCTGCCGCTTTTTCTGTCAATTCCCTTCGGGACCCTGCGGAGGGCTCTTTCTGAAGTGCTCATCACGTGCACAGCCCAGACTTCAAAGCCAAGCTTCAAGCCTGAGGTCCTGTGTGTCTGGGTGGTTTTTTGGGTTTTCTCTCTAATTTCCCTTCCTTTTCACAGCTGATTTTCTTCAGAAAAGAAGCTATAAAAAAGAACCTATTGCATTTCCAGTTCCCATCACCGCGATTTCCACATGGATGTGACGTGGAAGGCAGCTTCCGAAATGCCCAGGTGACTCACGCGGGGACACCCCGGGGCGGGACCTAGGAGTTTCTCCGGGCGGGGCGGGCACGGCTTAGAGCGC…
Vcan:ENSMUST00000109546	R	chr13:89,653,212-89,744,909	-433 145	579	57	AGGCTCAATGCTCCTGCCAACCTGAAAGAATCACCAACTACCCACACACACC	29	63.5	51	GCCTGCAAGTTCAAATGCGGGTTGTGACAATCACCAACTACCCACACACACC	29	64.1	51	CTACCCCACCTTCCTCATTCTCTACCCACCGTCATTATATCACTGTACCGTC	29	59.7	48	R	chr13:89,653,212-89,744,909	-433 145	579	57	AGGCTCAATGCTCCTGCCAACCTGAAAGAATCACCAACTACCCACACACACC	29	63.5	51	GCCTGCAAGTTCAAATGCGGGTTGTGACAATCACCAACTACCCACACACACC	29	64.1	51	CTACCCCACCTTCCTCATTCTCTACCCACCGTCATTATATCACTGTACCGTC	29	59.7	48	TCTTTCAGGTTGGCAGGAGCATTGAGCCTGACACCTCTTCTGATGGGACGAGCAAGCTCCGTGGTCGCATTAAACACATTATACGCAAGTTCTTGGCTGATGTTATAGAGTCCCGTCCGCTCCTAAGGACTGACCATACTTAATTGCTCTGTGCTTGCTGGCCGCAGCAGAGCCTGGGGACTCCTTTCCCCTAATTCAGAAGTAGCAGCCCAGGGCGGGGAAGAGGGGGTGGGGTGGGGATGGGTGGGAAGGCAGTTGTTTGAGACTGCACAGCGAGGTGGTACCGAGTCGTTGAATGAGGAGCACGGATTCCCCCCACCCCCAGCCGATTGGTACTTCTCATCAGGAAGAAACGCTGAGAGGTGGGAGTGCCTGGCCAGGGAGGCAGGCGGTCCCTAC…
Vdr:ENSMUST00000023119	R	chr15:97,852,325-97,910,710	-313 210	524	61	CGCCGTGGTTCTACCCAATCTGCTGTAAAATCACCAACTACCCACACACACC	29	62.5	51	GGCACCACAGCCCGGATCTCAATCACCAACTACCCACACACACC	21	60.8	66	CTACCCCACCTTCCTCATTCTCTAGTCGCCAACTTTGCTTTCCGAGTCTTGG	29	63.1	51	R	chr15:97,852,325-97,910,710	-313 210	524	61	CGCCGTGGTTCTACCCAATCTGCTGTAAAATCACCAACTACCCACACACACC	29	62.5	51	GGCACCACAGCCCGGATCTCAATCACCAACTACCCACACACACC	21	60.8	66	CTACCCCACCTTCCTCATTCTCTAGTCGCCAACTTTGCTTTCCGAGTCTTGG	29	63.1	51	TTTACAGCAGATTGGGTAGAACCACGGCGGCAGGGGTGGGTGGTGGCTACATCACGGATCATCACAGGCAGAAACGTGGATTTGCACACACGACATCATCAAATACTGTTCCACGGAAGGCAGACGCCTGTGCTGCACTGTGGCTGGCGGTCCTGGAGCCCCTCACAAGGCAGGGCCTCCAAGGCGACAGTGCAGTGGTTGATTCCAAGTCAAGAAAGTTTCAGGGCTTCAGAGGACTGAACTTAGTGGGCGTGGTTGAGGGGCAGGGCGGTCCGGGGGCGGGGCCTTGCGGGGGCGGGGCCAGGTGCTGAGCAGTCTCTGCTTGTCAAAAAGCTGCTGCCGAGCCCTAAGCACGGGAAGCGCCGAGCTGTGTGTCCACCGCCAGACCAGGTGCGGATC…
Vegfa:ENSMUST00000071648	R	chr17:46,014,893-46,034,769	-545 110	656	59	AGCGCCCCCTAGTGACTACATTATGCACAATCACCAACTACCCACACACACC	29	62.8	51	AGAGCACAGACTCCCGGGCTGGTGAATCACCAACTACCCACACACACC	25	64.8	64	CTACCCCACCTTCCTCATTCTCTAGTCCGCTGAATAGTCTGCCTTGTCGCTG	29	63.8	55	R	chr17:46,014,893-46,034,769	-545 110	656	59	AGCGCCCCCTAGTGACTACATTATGCACAATCACCAACTACCCACACACACC	29	62.8	51	AGAGCACAGACTCCCGGGCTGGTGAATCACCAACTACCCACACACACC	25	64.8	64	CTACCCCACCTTCCTCATTCTCTAGTCCGCTGAATAGTCTGCCTTGTCGCTG	29	63.8	55	TGTGCATAATGTAGTCACTAGGGGGCGCTCGGCCATCACGGGGAGATCGTGAACTTGGGCGAGCCGAGTCTGCGTGAGGgaggacgcgtgtgtcaatgtgagtgcgtgcatgcatgtgtgtgtgtgtgtagtgtgtttgtgAGGTGGGGGAGAAAGCCAGGGGTCACTCTAGTTGTCCCTATCCTCATACGTCCCTGCCAGCTCTCCGCCTTCCAACCCCTACTTTCTCCTATATTCCTGGGAAAGGGAATTGTTCTTAGACCCTGTCCGCATATAACCTCACTCTCCTGTCTCCCCTGATTCCCAATACTCTGGGATTCCCAGTGTGTTCCTGAGCCCAGTTTGAAGGGGTGCACAGATAATTTTGAGGCCGTGGACCCTGGTAAGGGGTTTAGCTTT…
Vnn1:ENSMUST00000041416	F	chr10:23,892,288-23,907,443	-347 277	625	45	GGGCGTGGGAAGGTCAATCACCTAGCCAAATCACCAACTACCCACACACACC	29	65.3	58	AGGCAGGATCACAGCATGCTCGTAAACAATCACCAACTACCCACACACACC	28	62.2	50	CTACCCCACCTTCCTCATTCTCTAGCCGCGAGGAAAGTATCCAGCGAACTG	28	64.2	57	F	chr10:23,892,288-23,907,443	-347 277	625	45	GGGCGTGGGAAGGTCAATCACCTAGCCAAATCACCAACTACCCACACACACC	29	65.3	58	AGGCAGGATCACAGCATGCTCGTAAACAATCACCAACTACCCACACACACC	28	62.2	50	CTACCCCACCTTCCTCATTCTCTAGCCGCGAGGAAAGTATCCAGCGAACTG	28	64.2	57	TTGGCTAGGTGATTGACCTTCCCACGCCCAGAAGGACTATTAACTCTTATCTCGTAGGTAGTTTGGAATGTTAGGTATTCCCCAAGCCAAAGAAATAGCTTTCCACAGTGGGCTTCCACGGAGCCTTAATCAATGCTTCTGTAACTTTCCCCTCTGACGGGATAATCATAAAATCTGTTTGGAGATGGGCTGAAACTGGCAGATAGCTATAACACAAGTTTACACTGAAAATCTGAAGATACGGTTCCAAAGCTTTTACCAGACAGGGACTAGATTCCTGTCATAACCTCACGTGTGACCTCCAGGCAGTGGGTGGGGGCTCACTTAGGAGGCGATAAGTAACCTCTGTTCTTGTCTGCATTCCTGACCAGAGAACTAAGGACATTTCTGAAACTGTTG…
Vsig4:ENSMUST00000050707	R	chrX:96,245,103-96,295,838	-404 93	498	42	GCTTCATAGTATGAGTTTAGTGCACTGGAATCACCAACTACCCACACACACC	29	56.9	41	GGTGAGCACTATTAGGTGGCCCAGGAACAATCACCAACTACCCACACACACC	29	63.2	55	CTACCCCACCTTCCTCATTCTCTAGCAAGCCTGATGAGATCTCCATCCT	26	59.1	50	R	chrX:96,245,103-96,295,838	-404 93	498	42	GCTTCATAGTATGAGTTTAGTGCACTGGAATCACCAACTACCCACACACACC	29	56.9	41	GGTGAGCACTATTAGGTGGCCCAGGAACAATCACCAACTACCCACACACACC	29	63.2	55	CTACCCCACCTTCCTCATTCTCTAGCAAGCCTGATGAGATCTCCATCCT	26	59.1	50	TCCAGTGCACTAAACTCATACTATGAAGCACTCGAGTGCCTCTAATTCACACAGTGTCCATTTGTATTGAGGACTATGGAGCTAATGGTACAAATTATGAAAACTGCATATGCCAGAACAAATGGTTTCCCTAGACTGACCAGAAAGTAAAACATCCCTCTATGGTAAACTTTGAGCAGACTCAAAATTCTGGGACATTAAAGACCAGAGAGCACCACTGGTCCCAGAGAAAGTCAAATCCTAGTAGAATGAGGAACAGTTTCACCCATCCTTAAATCTCTAACCTTACGCAGCGTAAAAAGAAAGAACCCTGTGTGACTCTTCTGAAATACGGAAGGTGGGGGAAGTGTGTGAGGAAACTAGGATTCTGAGGGAATAAAATAGAAAAGCAACACAGAA…
